# Supplementary material for: Investigating linkage to care between hospitals and primary care clinics for people with TB in rural South Africa
Source: PLoS One. 2023 Aug 14;18(8):e0289830. doi: 10.1371/journal.pone.0289830 (PMC10424851; doi:10.1371/journal.pone.0289830)
Supplement: S1 Data — (CSV) [file pone.0289830.s013.csv]

Age category	Sex	District	Hospital name	Referred to facility	Cough	Fever	Weight loss	Nightsweats	Category of TB	HIV status	On ART	Basis of diagnosis	Site of TB	Linkage to care status	Missing data	Treatment outcome	Number of days to discharge from hospital from date of first test	Number of days to presentation at clinic from date of discharge from hospital	Number of days to death from date of first test
30-49 years	Male	District B	Hospital E	Not referred	No	No	No	No	New case	Positive	No	Clinical	Pulmonary	Linked at clinic	Valid present date	Still on treatment	4	1	NA
Over 50 years	Female	District B	Hospital E	Not referred	Yes	No	Yes	No	New case	Negative	Not applicable	Clinical	Pulmonary	Linked at clinic	Invalid present date	NA	4	-4	NA
30-49 years	Male	District B	Hospital E	Not referred	Yes	No	No	No	New case	Positive	Yes	Microbiological	Pulmonary	Linked at clinic	Invalid present date	NA	14	-7	NA
30-49 years	Male	District B	Hospital E	Not referred	No	No	No	No	New case	Positive	Yes	Clinical	Extrapulmonary	Linked at clinic	Valid present date	Still on treatment	5	14	NA
30-49 years	Male	District B	Hospital E	Not referred	No	No	No	No	New case	Positive	No	Clinical	Pulmonary	Linked at clinic	Valid present date	Completed	14	0	NA
Over 50 years	Male	District B	Hospital E	Not referred	Yes	No	Yes	No	New case	Negative	Not applicable	Microbiological	Pulmonary	Not linked to care	NA	NA	5	NA	NA
30-49 years	Female	District B	Hospital E	Not referred	No	No	Yes	No	New case	Negative	Not applicable	Microbiological	Extrapulmonary	Linked at clinic	Valid present date	Completed	2	3	NA
30-49 years	Male	District B	Hospital E	Not referred	Yes	No	No	Yes	New case	Positive	Yes	Microbiological	Pulmonary	Linked at clinic	Valid present date	Completed	6	6	NA
18-29 years	Female	District B	Hospital E	Not referred	No	No	No	No	New case	Positive	Yes	Clinical	Pulmonary	Linked at clinic	Valid present date	Completed	1	5	NA
18-29 years	Female	District B	Hospital E	Not referred	Yes	No	No	Yes	New case	Positive	Yes	Clinical	Pulmonary	Died	Valid death date	NA	3	NA	87
Over 50 years	Male	District B	Hospital E	Not referred	No	No	No	No	New case	Positive	Yes	Clinical	Pulmonary	Linked at clinic	Valid present date	Completed	6	3	NA
18-29 years	Female	District B	Hospital E	Not referred	No	No	No	No	New case	Positive	Yes	Clinical	Pulmonary	Linked at clinic	Valid present date	Still on treatment	41	25	NA
30-49 years	Male	District B	Hospital E	Not referred	Yes	No	No	No	New case	Positive	Yes	Microbiological	Pulmonary	Linked at clinic	Valid present date	Died	5	1	NA
Over 50 years	Male	District B	Hospital E	Not referred	Yes	No	No	No	New case	Negative	Not applicable	Clinical	Extrapulmonary	Linked at clinic	Valid present date	Still on treatment	4	1	NA
Over 50 years	Male	District B	Hospital E	Not referred	Yes	No	No	No	New case	Positive	No	Microbiological	Pulmonary	Linked at clinic	Invalid present date	NA	5	-17	NA
Over 50 years	Male	District B	Hospital E	Not referred	Yes	Yes	Yes	No	New case	Negative	Not applicable	Microbiological	Pulmonary	Linked at clinic	Valid present date	Still on treatment	6	3	NA
18-29 years	Female	District B	Hospital E	Not referred	Yes	No	No	No	New case	Positive	Yes	Clinical	Pulmonary	Linked at clinic	Valid present date	Completed	28	11	NA
30-49 years	Male	District B	Hospital E	Not referred	Yes	No	No	No	New case	Positive	Yes	Microbiological	Pulmonary	Linked at clinic	Valid present date	Still on treatment	8	0	NA
30-49 years	Male	District B	Hospital E	Not referred	Yes	No	Yes	No	New case	Positive	No	Clinical	Extrapulmonary	Died	Missing death date	NA	12	NA	NA
30-49 years	Male	District B	Hospital E	Not referred	Yes	No	No	No	New case	Positive	Yes	Microbiological	Pulmonary	Linked at clinic	Valid present date	Completed	3	4	NA
18-29 years	Female	District B	Hospital E	Not referred	No	No	Yes	No	New case	Positive	Yes	Clinical	Extrapulmonary	Not linked to care	NA	NA	0	NA	NA
30-49 years	Male	District B	Hospital E	Not referred	Yes	No	Yes	No	New case	Unknown	Not applicable	Microbiological	Pulmonary	Linked at clinic	Valid present date	Completed	4	0	NA
Over 50 years	Male	District B	Hospital E	Not referred	Yes	No	No	No	New case	Negative	Not applicable	Microbiological	Pulmonary	Died	Valid death date	NA	5	NA	28
Over 50 years	Male	District B	Hospital E	Not referred	No	No	No	No	Retreatment case	Positive	Yes	Microbiological	Pulmonary	Linked at clinic	Valid present date	Still on treatment	1	1	NA
Over 50 years	Male	District B	Hospital E	Not referred	Yes	No	Yes	No	New case	Negative	Not applicable	Clinical	Pulmonary	Linked at clinic	Valid present date	Still on treatment	6	0	NA
30-49 years	Female	District B	Hospital E	Referred	Yes	No	Yes	Yes	Retreatment case	Positive	Yes	Clinical	Pulmonary	Linked at clinic	Valid present date	Still on treatment	3	5	NA
18-29 years	Male	District B	Hospital E	Not referred	Yes	No	No	No	New case	Unknown	Not applicable	Clinical	Pulmonary	Linked at clinic	Valid present date	Still on treatment	16	0	NA
18-29 years	Female	District B	Hospital E	Not referred	Yes	Yes	No	No	New case	Positive	No	Clinical	Pulmonary	Linked at clinic	Valid present date	Still on treatment	19	0	NA
30-49 years	Male	District B	Hospital E	Not referred	Yes	No	No	Yes	New case	Unknown	Not applicable	Microbiological	Pulmonary	Linked at clinic	Valid present date	Still on treatment	6	2	NA
Over 50 years	Female	District B	Hospital E	Not referred	No	No	Yes	No	New case	Positive	No	Microbiological	Pulmonary	Not linked to care	NA	NA	9	NA	NA
18-29 years	Male	District B	Hospital E	Referred	No	No	No	No	New case	Positive	No	Microbiological	Extrapulmonary	Linked at clinic	Invalid present date	Completed	107	-4	NA
30-49 years	Male	District B	Hospital E	Not referred	Yes	No	No	No	New case	Positive	No	Microbiological	Pulmonary	Linked at clinic	Missing present date	NA	34	NA	NA
30-49 years	Male	District B	Hospital E	Not referred	Yes	No	Yes	Yes	New case	Positive	Yes	Microbiological	Pulmonary	Linked at clinic	Valid present date	Transfer out	6	1	NA
30-49 years	Male	District B	Hospital E	Not referred	Yes	No	Yes	No	New case	Negative	Not applicable	Clinical	Extrapulmonary	Linked at clinic	Valid present date	Completed	1	3	NA
30-49 years	Male	District B	Hospital E	Not referred	Yes	No	No	No	New case	Unknown	Not applicable	Microbiological	Pulmonary	Linked at clinic	Invalid present date	NA	16	-15	NA
30-49 years	Male	District B	Hospital E	Not referred	No	No	No	No	New case	Positive	No	Microbiological	Pulmonary	Linked at clinic	Valid present date	Still on treatment	5	0	NA
Over 50 years	Male	District B	Hospital E	Not referred	Yes	No	Yes	Yes	New case	Positive	No	Clinical	Pulmonary	Not linked to care	NA	NA	1	NA	NA
18-29 years	Male	District B	Hospital E	Not referred	No	No	No	No	New case	Negative	Not applicable	Clinical	Extrapulmonary	Linked at clinic	Valid present date	Still on treatment	0	14	NA
30-49 years	Male	District B	Hospital E	Not referred	Yes	No	No	No	New case	Unknown	Not applicable	Microbiological	Pulmonary	Linked at clinic	Valid present date	Still on treatment	1	0	NA
30-49 years	Female	District B	Hospital E	Not referred	Yes	No	No	No	New case	Positive	Yes	Microbiological	Pulmonary	Linked at clinic	Valid present date	NA	2	0	NA
Over 50 years	Female	District B	Hospital E	Not referred	No	No	No	No	New case	Negative	Not applicable	Clinical	Pulmonary	Died	Missing death date	NA	40	NA	NA
Over 50 years	Male	District B	Hospital E	Not referred	Yes	No	No	No	New case	Positive	No	Microbiological	Pulmonary	Linked at clinic	Valid present date	Still on treatment	1	2	NA
30-49 years	Male	District B	Hospital B	Not referred	Yes	Yes	Yes	Yes	New case	Positive	Yes	Microbiological	Extrapulmonary	Linked at clinic	Valid present date	Still on treatment	11	1	NA
30-49 years	Male	District B	Hospital B	Not referred	Yes	Yes	No	Yes	New case	Negative	Not applicable	Microbiological	Pulmonary	Linked at clinic	Valid present date	Cured	0	1	NA
30-49 years	Male	District B	Hospital B	Not referred	Yes	No	No	Yes	New case	Positive	No	Microbiological	Pulmonary	Linked at clinic	Valid present date	Completed	7	1	NA
18-29 years	Female	District B	Hospital B	Not referred	Yes	No	Yes	Yes	New case	Unknown	Not applicable	Clinical	Pulmonary	Linked at clinic	Valid present date	Completed	0	5	NA
30-49 years	Female	District B	Hospital B	Not referred	Yes	No	Yes	No	New case	Unknown	Not applicable	Clinical	Pulmonary	Linked at clinic	Valid present date	Completed	2	0	NA
30-49 years	Male	District B	Hospital B	Not referred	Yes	No	Yes	Yes	New case	Positive	No	Clinical	Pulmonary	Linked at clinic	Valid present date	Completed	0	0	NA
Over 50 years	Female	District B	Hospital B	Not referred	Yes	No	No	No	New case	Positive	No	Clinical	Pulmonary	Linked at clinic	Valid present date	Completed	0	1	NA
Over 50 years	Male	District B	Hospital B	Not referred	Yes	No	No	Yes	New case	Positive	No	Clinical	Pulmonary	Not linked to care	NA	NA	6	NA	NA
18-29 years	Male	District B	Hospital B	Not referred	Yes	No	Yes	Yes	New case	Negative	Not applicable	Clinical	Pulmonary	Linked at clinic	Valid present date	Transfer out	2	1	NA
30-49 years	Female	District B	Hospital B	Not referred	Yes	No	Yes	Yes	New case	Negative	Not applicable	Microbiological	Pulmonary	Linked at clinic	Valid present date	Cured	1	1	NA
30-49 years	Male	District B	Hospital B	Not referred	Yes	No	Yes	No	New case	Positive	Yes	Microbiological	Extrapulmonary	Linked at clinic	Valid present date	Still on treatment	1	0	NA
30-49 years	Male	District B	Hospital B	Not referred	Yes	No	Yes	Yes	New case	Positive	Yes	Clinical	Pulmonary	Linked at clinic	Valid present date	Still on treatment	19	8	NA
30-49 years	Male	District B	Hospital B	Not referred	No	No	No	No	New case	Positive	No	Microbiological	Extrapulmonary	Linked at clinic	Invalid present date	Still on treatment	36	-10	NA
30-49 years	Male	District B	Hospital B	Not referred	Yes	Yes	Yes	No	New case	Positive	No	Clinical	Pulmonary	Linked at clinic	Valid present date	Still on treatment	104	15	NA
30-49 years	Female	District B	Hospital B	Not referred	No	No	No	No	New case	Positive	No	Microbiological	Pulmonary	Linked at clinic	Valid present date	Still on treatment	11	2	NA
Over 50 years	Female	District B	Hospital B	Not referred	Yes	No	Yes	Yes	New case	Negative	Not applicable	Microbiological	Pulmonary	Linked at clinic	Valid present date	Still on treatment	4	14	NA
18-29 years	Male	District B	Hospital B	Not referred	No	No	No	No	New case	Positive	Yes	Clinical	Pulmonary	Linked at clinic	Valid present date	Still on treatment	0	2	NA
30-49 years	Male	District B	Hospital B	Not referred	Yes	No	Yes	No	New case	Positive	Yes	Microbiological	Pulmonary	Died	Missing death date	NA	16	NA	NA
Over 50 years	Male	District B	Hospital B	Referred	Yes	Yes	Yes	Yes	New case	Positive	No	Clinical	Pulmonary	Linked at clinic	Valid present date	Completed	1	0	NA
30-49 years	Female	District B	Hospital B	Not referred	No	No	No	No	New case	Negative	Not applicable	Clinical	Pulmonary	Linked at clinic	Invalid present date	Completed	157	-151	NA
18-29 years	Male	District B	Hospital B	Not referred	Yes	No	Yes	No	New case	Positive	No	Clinical	Pulmonary	Linked at clinic	Invalid present date	Completed	4	-3	NA
30-49 years	Female	District B	Hospital B	Not referred	No	No	Yes	No	New case	Positive	Yes	Clinical	Pulmonary	Linked at clinic	Invalid present date	Completed	12	-7	NA
30-49 years	Male	District B	Hospital B	Not referred	Yes	Yes	Yes	Yes	New case	Positive	Yes	Clinical	Pulmonary	Died	Valid death date	NA	9	NA	316
30-49 years	Male	District B	Hospital B	Not referred	No	No	Yes	No	New case	Positive	Yes	Microbiological	Pulmonary	Died	Missing death date	NA	8	NA	NA
18-29 years	Male	District B	Hospital B	Not referred	Yes	Yes	Yes	No	New case	Positive	No	Microbiological	Pulmonary	Linked at clinic	Valid present date	Completed	20	1	NA
Over 50 years	Male	District B	Hospital B	Not referred	No	No	No	No	New case	Positive	No	Microbiological	Pulmonary	Died	Missing death date	NA	9	NA	NA
30-49 years	Female	District B	Hospital B	Not referred	Yes	Yes	Yes	Yes	New case	Positive	Yes	Clinical	Pulmonary	Linked at clinic	Valid present date	Completed	7	24	NA
30-49 years	Male	District B	Hospital B	Not referred	No	No	Yes	Yes	New case	Positive	Yes	Microbiological	Extrapulmonary	Linked at clinic	Valid present date	Still on treatment	14	1	NA
30-49 years	Male	District B	Hospital B	Not referred	Yes	No	No	No	New case	Positive	Yes	Microbiological	Pulmonary	Linked at clinic	Valid present date	Completed	1	19	NA
30-49 years	Male	District B	Hospital B	Not referred	Yes	No	Yes	No	New case	Positive	No	Clinical	Pulmonary	Linked at clinic	Valid present date	Completed	0	9	NA
Over 50 years	Male	District B	Hospital B	Not referred	Yes	No	Yes	Yes	New case	Positive	Yes	Clinical	Pulmonary	Not linked to care	NA	NA	0	NA	NA
30-49 years	Female	District B	Hospital B	Not referred	No	No	No	No	Retreatment case	Negative	Not applicable	Clinical	Extrapulmonary	Linked at clinic	Valid present date	Still on treatment	0	1	NA
Over 50 years	Male	District B	Hospital B	Not referred	No	No	No	No	New case	Negative	Not applicable	Clinical	Pulmonary	Linked at clinic	Valid present date	NA	4	0	NA
Over 50 years	Female	District B	Hospital B	Not referred	Yes	No	Yes	Yes	New case	Positive	No	Clinical	Pulmonary	Linked at clinic	Valid present date	Completed	8	0	NA
18-29 years	Female	District B	Hospital B	Not referred	No	No	No	No	New case	Positive	No	Clinical	Pulmonary	Linked at clinic	Valid present date	Completed	10	3	NA
Over 50 years	Female	District B	Hospital B	Not referred	Yes	No	Yes	Yes	New case	Positive	Yes	Clinical	Pulmonary	Linked at clinic	Valid present date	Still on treatment	0	0	NA
30-49 years	Female	District B	Hospital B	Not referred	Yes	Yes	Yes	Yes	New case	Positive	Yes	Clinical	Extrapulmonary	Linked at clinic	Valid present date	Lost to care	0	36	NA
30-49 years	Male	District B	Hospital B	Not referred	Yes	Yes	Yes	No	New case	Negative	Not applicable	Clinical	Pulmonary	Linked at clinic	Missing present date	NA	1	NA	NA
Over 50 years	Male	District B	Hospital B	Not referred	Yes	No	Yes	No	New case	Negative	Not applicable	Microbiological	Pulmonary	Linked at clinic	Valid present date	Cured	0	3	NA
30-49 years	Female	District B	Hospital B	Not referred	Yes	No	Yes	Yes	New case	Positive	Yes	Microbiological	Pulmonary	Linked at clinic	Valid present date	Completed	2	3	NA
30-49 years	Male	District B	Hospital B	Not referred	Yes	No	Yes	Yes	New case	Positive	No	Microbiological	Pulmonary	Linked at clinic	Valid present date	Still on treatment	16	5	NA
30-49 years	Female	District B	Hospital B	Not referred	No	No	No	No	New case	Positive	No	Clinical	Pulmonary	Linked at clinic	Valid present date	Still on treatment	0	3	NA
Over 50 years	Female	District B	Hospital B	Not referred	Yes	Yes	No	No	New case	Positive	Yes	Microbiological	Pulmonary	Linked at clinic	Valid present date	Still on treatment	4	1	NA
30-49 years	Male	District B	Hospital B	Not referred	No	No	No	No	Retreatment case	Unknown	Not applicable	Clinical	Extrapulmonary	Linked at clinic	Invalid present date	Cured	5	-5	NA
Over 50 years	Male	District B	Hospital B	Not referred	Yes	No	No	No	New case	Negative	Not applicable	Clinical	Pulmonary	Linked at clinic	Invalid present date	NA	10	-11	NA
18-29 years	Male	District B	Hospital B	Not referred	No	No	No	No	New case	Negative	Not applicable	Clinical	Pulmonary	Linked at clinic	Valid present date	Still on treatment	4	1	NA
30-49 years	Female	District B	Hospital B	Not referred	No	No	No	No	New case	Positive	No	Clinical	Pulmonary	Linked at clinic	Valid present date	NA	1	0	NA
18-29 years	Female	District B	Hospital B	Not referred	No	Yes	Yes	Yes	New case	Positive	No	Clinical	Pulmonary	Linked at clinic	Valid present date	Still on treatment	48	3	NA
18-29 years	Male	District B	Hospital B	Not referred	No	No	Yes	Yes	New case	Negative	Not applicable	Clinical	Pulmonary	Linked at clinic	Valid present date	Transfer out	0	6	NA
Over 50 years	Female	District B	Hospital B	Not referred	Yes	No	Yes	No	New case	Negative	Not applicable	Microbiological	Pulmonary	Linked at clinic	Valid present date	Still on treatment	2	11	NA
30-49 years	Male	District B	Hospital B	Referred	Yes	Yes	Yes	Yes	New case	Positive	No	Clinical	Pulmonary	Died	Valid death date	NA	28	NA	93
Over 50 years	Male	District B	Hospital B	Not referred	Yes	No	No	Yes	New case	Negative	Not applicable	Clinical	Pulmonary	Linked at clinic	Valid present date	Still on treatment	3	14	NA
30-49 years	Male	District B	Hospital B	Not referred	Yes	Yes	No	Yes	New case	Positive	No	Clinical	Pulmonary	Linked at clinic	Valid present date	Still on treatment	0	1	NA
30-49 years	Male	District B	Hospital B	Not referred	Yes	Yes	Yes	Yes	New case	Positive	No	Clinical	Pulmonary	Linked at clinic	Valid present date	Died	9	0	NA
18-29 years	Female	District B	Hospital B	Referred	Yes	No	Yes	Yes	New case	Negative	Not applicable	Clinical	Extrapulmonary	Linked at clinic	Valid present date	NA	0	8	NA
30-49 years	Male	District B	Hospital B	Not referred	No	No	No	No	New case	Positive	Yes	Clinical	Pulmonary	Linked at clinic	Valid present date	Still on treatment	0	0	NA
30-49 years	Male	District B	Hospital B	Referred	Yes	No	Yes	Yes	New case	Positive	Yes	Clinical	Pulmonary	Linked at clinic	Valid present date	Still on treatment	46	0	NA
30-49 years	Female	District B	Hospital B	Not referred	No	Yes	Yes	Yes	New case	Positive	No	Microbiological	Pulmonary	Linked at clinic	Invalid present date	Still on treatment	8	-22	NA
Over 50 years	Female	District B	Hospital B	Not referred	No	No	Yes	No	New case	Unknown	Not applicable	Microbiological	Pulmonary	Linked at clinic	Valid present date	Died	7	7	NA
Over 50 years	Male	District B	Hospital B	Not referred	Yes	No	No	No	New case	Negative	Not applicable	Clinical	Pulmonary	Linked at clinic	Valid present date	Still on treatment	4	14	NA
Over 50 years	Male	District B	Hospital B	Not referred	No	No	Yes	Yes	New case	Positive	Yes	Microbiological	Pulmonary	Linked at clinic	Valid present date	Still on treatment	4	50	NA
30-49 years	Male	District B	Hospital B	Not referred	No	No	No	No	New case	Positive	Yes	Clinical	Pulmonary	Linked at clinic	Valid present date	Still on treatment	12	0	NA
18-29 years	Male	District B	Hospital B	Not referred	No	No	Yes	No	New case	Positive	No	Microbiological	Pulmonary	Linked at clinic	Valid present date	Still on treatment	3	0	NA
30-49 years	Male	District B	Hospital B	Not referred	No	No	No	No	New case	Positive	No	Microbiological	Pulmonary	Linked at clinic	Invalid present date	NA	35	-1	NA
30-49 years	Female	District B	Hospital B	Not referred	Yes	No	No	No	New case	Positive	Yes	Clinical	Pulmonary	Linked at clinic	Invalid present date	NA	6	-7	NA
30-49 years	Female	District B	Hospital B	Not referred	Yes	No	Yes	Yes	New case	Positive	No	Clinical	Pulmonary	Linked at clinic	Valid present date	Still on treatment	0	4	NA
30-49 years	Female	District B	Hospital B	Not referred	No	No	No	No	New case	Positive	Yes	Microbiological	Pulmonary	Linked at clinic	Valid present date	Still on treatment	3	118	NA
30-49 years	Female	District B	Hospital B	Not referred	No	Yes	Yes	Yes	New case	Positive	No	Clinical	Pulmonary	Linked at clinic	Valid present date	NA	0	0	NA
Over 50 years	Female	District B	Hospital B	Not referred	No	No	No	No	New case	Positive	Yes	Clinical	Pulmonary	Linked at clinic	Invalid present date	NA	20	-20	NA
30-49 years	Female	District B	Hospital B	Not referred	No	No	No	No	New case	Positive	No	Clinical	Pulmonary	Linked at clinic	Invalid present date	NA	0	-1	NA
30-49 years	Male	District B	Hospital B	Not referred	Yes	Yes	Yes	No	New case	Positive	No	Clinical	Pulmonary	Linked at clinic	Missing present date	NA	0	NA	NA
30-49 years	Female	District B	Hospital B	Not referred	No	No	No	No	New case	Positive	Yes	Microbiological	Extrapulmonary	Linked at clinic	Valid present date	Still on treatment	0	132	NA
Over 50 years	Male	District B	Hospital B	Not referred	No	No	No	No	New case	Positive	No	Microbiological	Pulmonary	Linked at clinic	Valid present date	Still on treatment	3	3	NA
30-49 years	Male	District B	Hospital B	Not referred	Yes	No	No	No	New case	Positive	No	Clinical	Pulmonary	Linked at clinic	Valid present date	Still on treatment	5	1	NA
30-49 years	Female	District B	Hospital B	Not referred	Yes	No	No	No	New case	Positive	Yes	Clinical	Pulmonary	Linked at clinic	Invalid present date	Still on treatment	8	-7	NA
30-49 years	Male	District B	Hospital B	Referred	Yes	No	Yes	Yes	New case	Positive	Yes	Microbiological	Pulmonary	Linked at clinic	Valid present date	Still on treatment	20	0	NA
30-49 years	Female	District B	Hospital B	Not referred	Yes	No	Yes	Yes	New case	Positive	No	Microbiological	Pulmonary	Linked at clinic	Invalid present date	NA	4	-3	NA
30-49 years	Female	District B	Hospital B	Not referred	No	No	No	No	New case	Positive	Yes	Microbiological	Extrapulmonary	Linked at clinic	Valid present date	Still on treatment	4	0	NA
Over 50 years	Female	District B	Hospital B	Not referred	Yes	No	No	No	New case	Negative	Not applicable	Microbiological	Pulmonary	Linked at clinic	Valid present date	Still on treatment	6	3	NA
30-49 years	Male	District B	Hospital B	Not referred	No	No	Yes	No	New case	Positive	Yes	Microbiological	Pulmonary	Linked at clinic	Invalid present date	Still on treatment	14	-6	NA
Over 50 years	Female	District B	Hospital B	Referred	Yes	No	No	No	New case	Negative	Not applicable	Microbiological	Pulmonary	Linked at clinic	Valid present date	Still on treatment	15	0	NA
30-49 years	Male	District B	Hospital I	Not referred	Yes	No	No	No	New case	Negative	Not applicable	Microbiological	Extrapulmonary	Linked at clinic	Invalid present date	Cured	15	-14	NA
30-49 years	Male	District B	Hospital I	Not referred	No	No	No	No	New case	Positive	Yes	Microbiological	Pulmonary	Linked at clinic	Missing present date	NA	9	NA	NA
Over 50 years	Male	District B	Hospital I	Not referred	Yes	No	No	No	New case	Negative	Not applicable	Microbiological	Pulmonary	Linked at clinic	Valid present date	Cured	16	0	NA
30-49 years	Female	District B	Hospital I	Not referred	No	No	No	No	New case	Positive	Yes	Microbiological	Pulmonary	Linked at clinic	Invalid present date	Completed	14	-13	NA
Over 50 years	Female	District B	Hospital I	Not referred	Yes	No	No	No	New case	Positive	Yes	Clinical	Extrapulmonary	Linked at clinic	Valid present date	Cured	13	7	NA
30-49 years	Female	District B	Hospital I	Referred	No	No	No	No	New case	Positive	Yes	Microbiological	Extrapulmonary	Linked at clinic	Valid present date	Still on treatment	19	3	NA
30-49 years	Male	District B	Hospital I	Not referred	No	No	No	No	Retreatment case	Negative	Not applicable	Microbiological	Pulmonary	Linked at clinic	Valid present date	Completed	17	2	NA
30-49 years	Male	District B	Hospital I	Not referred	Yes	No	No	No	New case	Positive	Yes	Clinical	Pulmonary	Linked at clinic	Valid present date	Completed	13	0	NA
30-49 years	Male	District B	Hospital I	Not referred	Yes	No	No	No	New case	Positive	Yes	Clinical	Pulmonary	Linked at clinic	Valid present date	Completed	0	39	NA
Over 50 years	Male	District B	Hospital I	Not referred	No	No	No	No	New case	Negative	Not applicable	Clinical	Extrapulmonary	Linked at clinic	Valid present date	Still on treatment	0	1	NA
30-49 years	Male	District B	Hospital I	Not referred	No	No	No	No	New case	Positive	Yes	Clinical	Pulmonary	Linked at clinic	Valid present date	Still on treatment	11	23	NA
30-49 years	Male	District B	Hospital I	Not referred	No	No	No	No	New case	Positive	Yes	Clinical	Pulmonary	Linked at clinic	Valid present date	Still on treatment	2	1	NA
Over 50 years	Male	District B	Hospital I	Referred	No	No	No	No	New case	Negative	Not applicable	Microbiological	Pulmonary	Linked at clinic	Valid present date	Died	15	5	NA
Over 50 years	Female	District B	Hospital I	Not referred	Yes	No	No	No	New case	Positive	Yes	Clinical	Pulmonary	Linked at clinic	Valid present date	Died	12	1	NA
30-49 years	Male	District B	Hospital I	Referred	No	No	No	No	New case	Negative	Not applicable	Clinical	Pulmonary	Linked at clinic	Valid present date	Still on treatment	18	1	NA
30-49 years	Male	District B	Hospital A	Not referred	Yes	No	No	No	New case	Positive	No	Clinical	Pulmonary	Linked at clinic	Missing present date	NA	0	NA	NA
Over 50 years	Male	District B	Hospital A	Referred	No	No	No	No	New case	Positive	No	Clinical	Pulmonary	Linked at clinic	Valid present date	Still on treatment	0	31	NA
Over 50 years	Male	District B	Hospital A	Not referred	No	No	Yes	No	Retreatment case	Positive	Yes	Clinical	Pulmonary	Linked at clinic	Invalid present date	Completed	29	-23	NA
Over 50 years	Male	District B	Hospital A	Not referred	Yes	No	No	No	Retreatment case	Positive	No	Clinical	Pulmonary	Linked at clinic	Valid present date	Died	0	6	NA
30-49 years	Female	District B	Hospital A	Not referred	No	No	No	No	New case	Positive	No	Clinical	Pulmonary	Died	Valid death date	NA	0	NA	5
Over 50 years	Female	District B	Hospital A	Not referred	No	No	No	No	New case	Negative	Not applicable	Clinical	Pulmonary	Not linked to care	NA	NA	0	NA	NA
30-49 years	Male	District B	Hospital A	Not referred	No	No	No	No	New case	Positive	No	Clinical	Pulmonary	Linked at clinic	Valid present date	Completed	0	25	NA
30-49 years	Female	District B	Hospital A	Referred	Yes	No	No	No	New case	Positive	No	Clinical	Pulmonary	Died	Valid death date	NA	0	NA	13
30-49 years	Female	District B	Hospital A	Not referred	Yes	No	No	No	New case	Positive	No	Clinical	Pulmonary	Linked at clinic	Valid present date	Completed	4	9	NA
30-49 years	Male	District B	Hospital A	Not referred	Yes	No	No	No	New case	Positive	No	Clinical	Pulmonary	Linked at clinic	Valid present date	Completed	0	4	NA
18-29 years	Male	District B	Hospital A	Not referred	No	No	No	No	New case	Positive	Yes	Clinical	Pulmonary	Linked at clinic	Valid present date	Completed	0	0	NA
Over 50 years	Male	District B	Hospital A	Referred	No	No	No	No	New case	Positive	Yes	Clinical	Pulmonary	Died	Valid death date	NA	0	NA	84
30-49 years	Female	District B	Hospital A	Not referred	Yes	No	No	No	New case	Positive	Yes	Clinical	Pulmonary	Linked at clinic	Valid present date	Completed	0	4	NA
30-49 years	Female	District B	Hospital A	Not referred	No	No	No	No	New case	Positive	Yes	Clinical	Pulmonary	Linked at clinic	Valid present date	Still on treatment	101	10	NA
30-49 years	Male	District B	Hospital A	Not referred	Yes	No	No	No	New case	Positive	No	Clinical	Pulmonary	Not linked to care	NA	NA	0	NA	NA
18-29 years	Male	District B	Hospital A	Not referred	Yes	No	Yes	No	New case	Positive	Yes	Clinical	Pulmonary	Linked at clinic	Valid present date	Transfer out	0	0	NA
30-49 years	Male	District B	Hospital A	Not referred	Yes	No	No	No	New case	Positive	Yes	Clinical	Pulmonary	Linked at clinic	Valid present date	Died	10	0	NA
30-49 years	Male	District B	Hospital A	Not referred	Yes	No	No	No	New case	Positive	Yes	Clinical	Pulmonary	Linked at clinic	Valid present date	Completed	0	4	NA
30-49 years	Male	District B	Hospital A	Not referred	No	No	No	No	New case	Negative	Not applicable	Clinical	Pulmonary	Linked at clinic	Valid present date	Lost to care	0	0	NA
30-49 years	Male	District B	Hospital A	Not referred	Yes	No	Yes	No	New case	Positive	No	Clinical	Pulmonary	Linked at clinic	Valid present date	Completed	0	0	NA
18-29 years	Male	District B	Hospital A	Not referred	No	No	No	No	New case	Positive	No	Clinical	Pulmonary	Died	Valid death date	NA	0	NA	83
18-29 years	Female	District B	Hospital A	Not referred	No	No	No	No	New case	Positive	Yes	Clinical	Pulmonary	Linked at clinic	Valid present date	Completed	6	29	NA
30-49 years	Male	District B	Hospital A	Not referred	Yes	Yes	Yes	Yes	New case	Positive	Yes	Microbiological	Pulmonary	Linked at clinic	Valid present date	Cured	0	1	NA
30-49 years	Female	District B	Hospital A	Not referred	No	No	No	No	New case	Positive	Yes	Clinical	Pulmonary	Linked at clinic	Valid present date	Completed	7	0	NA
18-29 years	Male	District B	Hospital A	Not referred	No	No	No	No	New case	Negative	Not applicable	Clinical	Pulmonary	Linked at clinic	Missing present date	NA	2	NA	NA
Over 50 years	Male	District B	Hospital A	Not referred	No	No	No	No	New case	Negative	Not applicable	Microbiological	Pulmonary	Linked at clinic	Valid present date	Died	3	4	NA
30-49 years	Male	District B	Hospital A	Not referred	No	No	No	No	New case	Positive	No	Clinical	Pulmonary	Linked at clinic	Valid present date	Missing	8	10	NA
30-49 years	Male	District B	Hospital A	Not referred	Yes	No	No	No	New case	Positive	Yes	Clinical	Pulmonary	Linked at clinic	Missing present date	NA	5	NA	NA
30-49 years	Female	District B	Hospital A	Referred	Yes	No	No	No	New case	Positive	Yes	Clinical	Pulmonary	Not linked to care	NA	NA	0	NA	NA
Over 50 years	Male	District B	Hospital A	Not referred	No	No	No	No	New case	Unknown	Not applicable	Clinical	Pulmonary	Linked at clinic	Valid present date	Completed	2	1	NA
Over 50 years	Male	District B	Hospital A	Not referred	No	No	No	No	New case	Positive	Yes	Clinical	Pulmonary	Linked at clinic	Valid present date	Completed	0	15	NA
Over 50 years	Male	District B	Hospital A	Not referred	No	No	Yes	No	New case	Positive	No	Clinical	Pulmonary	Not linked to care	NA	NA	0	NA	NA
Over 50 years	Male	District B	Hospital A	Not referred	No	No	No	No	Retreatment case	Unknown	Not applicable	Microbiological	Pulmonary	Linked at clinic	Valid present date	Cured	22	3	NA
30-49 years	Female	District B	Hospital A	Referred	Yes	No	No	No	Retreatment case	Positive	No	Clinical	Pulmonary	Linked at clinic	Valid present date	Completed	0	1	NA
18-29 years	Male	District B	Hospital A	Not referred	No	No	No	No	New case	Negative	Not applicable	Clinical	Pulmonary	Linked at clinic	Valid present date	Transfer out	1	2	NA
30-49 years	Female	District B	Hospital A	Not referred	No	No	No	No	New case	Positive	Yes	Clinical	Pulmonary	Linked at clinic	Valid present date	Completed	0	14	NA
Over 50 years	Female	District B	Hospital A	Not referred	No	No	No	No	New case	Positive	No	Clinical	Pulmonary	Not linked to care	NA	NA	0	NA	NA
Over 50 years	Male	District B	Hospital A	Not referred	Yes	No	No	No	New case	Unknown	Not applicable	Clinical	Pulmonary	Linked at clinic	Valid present date	Completed	3	4	NA
30-49 years	Female	District B	Hospital A	Not referred	No	No	No	No	New case	Positive	No	Clinical	Pulmonary	Linked at clinic	Valid present date	Completed	0	3	NA
Over 50 years	Male	District B	Hospital A	Not referred	Yes	No	No	No	New case	Negative	Not applicable	Clinical	Pulmonary	Linked at clinic	Valid present date	Completed	0	49	NA
30-49 years	Female	District B	Hospital A	Not referred	No	No	No	No	Retreatment case	Positive	Yes	Clinical	Pulmonary	Linked at clinic	Valid present date	Completed	7	2	NA
18-29 years	Male	District B	Hospital A	Not referred	Yes	No	No	No	New case	Positive	Yes	Clinical	Pulmonary	Linked at clinic	Valid present date	Still on treatment	0	4	NA
Over 50 years	Female	District B	Hospital A	Not referred	No	No	No	No	New case	Positive	Yes	Clinical	Pulmonary	Not linked to care	NA	NA	0	NA	NA
30-49 years	Female	District B	Hospital A	Not referred	Yes	No	No	No	Retreatment case	Positive	No	Clinical	Pulmonary	Linked at clinic	Valid present date	Completed	0	3	NA
Over 50 years	Male	District B	Hospital A	Not referred	No	No	No	No	New case	Unknown	Not applicable	Clinical	Pulmonary	Not linked to care	NA	NA	7	NA	NA
Over 50 years	Female	District B	Hospital A	Not referred	Yes	No	No	No	Retreatment case	Negative	Not applicable	Clinical	Pulmonary	Linked at clinic	Valid present date	Completed	2	6	NA
Over 50 years	Male	District B	Hospital A	Referred	Yes	No	No	No	New case	Positive	Yes	Clinical	Pulmonary	Linked at clinic	Valid present date	Completed	7	5	NA
18-29 years	Male	District B	Hospital A	Not referred	Yes	No	No	No	New case	Negative	Not applicable	Microbiological	Pulmonary	Linked at clinic	Valid present date	Completed	4	4	NA
30-49 years	Male	District B	Hospital A	Not referred	No	No	No	No	New case	Positive	No	Clinical	Pulmonary	Linked at clinic	Valid present date	Still on treatment	0	7	NA
Over 50 years	Male	District B	Hospital A	Not referred	Yes	No	No	No	New case	Positive	Yes	Clinical	Pulmonary	Linked at clinic	Valid present date	Died	0	0	NA
18-29 years	Male	District B	Hospital A	Not referred	Yes	No	No	Yes	New case	Positive	No	Clinical	Pulmonary	Linked at clinic	Valid present date	Completed	0	3	NA
30-49 years	Male	District B	Hospital A	Not referred	Yes	No	No	No	New case	Positive	Yes	Clinical	Pulmonary	Died	Missing death date	NA	0	NA	NA
30-49 years	Female	District B	Hospital A	Referred	Yes	No	No	Yes	New case	Positive	Yes	Clinical	Pulmonary	Not linked to care	NA	NA	0	NA	NA
30-49 years	Male	District B	Hospital A	Not referred	Yes	No	No	No	New case	Positive	Yes	Clinical	Pulmonary	Linked at clinic	Valid present date	Completed	0	0	NA
Over 50 years	Male	District B	Hospital A	Not referred	Yes	No	Yes	No	New case	Negative	Not applicable	Clinical	Pulmonary	Linked at clinic	Valid present date	Completed	0	2	NA
30-49 years	Male	District B	Hospital A	Not referred	No	No	Yes	No	Retreatment case	Positive	Yes	Clinical	Pulmonary	Not linked to care	NA	NA	0	NA	NA
18-29 years	Male	District B	Hospital A	Not referred	Yes	No	No	No	New case	Negative	Not applicable	Clinical	Pulmonary	Linked at clinic	Valid present date	Lost to care	1	12	NA
30-49 years	Male	District B	Hospital A	Not referred	Yes	No	Yes	No	New case	Positive	Yes	Clinical	Pulmonary	Linked at clinic	Valid present date	Died	0	0	NA
30-49 years	Male	District B	Hospital A	Not referred	Yes	No	No	No	New case	Positive	No	Clinical	Pulmonary	Linked at clinic	Valid present date	Completed	6	2	NA
30-49 years	Male	District B	Hospital A	Referred	Yes	No	No	No	New case	Positive	No	Clinical	Pulmonary	Linked at clinic	Valid present date	Still on treatment	0	49	NA
Over 50 years	Male	District B	Hospital A	Not referred	No	No	No	No	New case	Negative	Not applicable	Clinical	Extrapulmonary	Linked at clinic	Valid present date	Still on treatment	0	49	NA
30-49 years	Male	District B	Hospital A	Not referred	No	No	No	No	New case	Positive	No	Clinical	Pulmonary	Not linked to care	NA	NA	7	NA	NA
30-49 years	Female	District B	Hospital A	Not referred	No	No	No	No	New case	Negative	Not applicable	Clinical	Pulmonary	Linked at clinic	Valid present date	Completed	1	1	NA
Over 50 years	Female	District B	Hospital A	Not referred	No	No	No	No	New case	Positive	Yes	Clinical	Pulmonary	Linked at clinic	Valid present date	NA	0	113	NA
30-49 years	Male	District B	Hospital A	Not referred	Yes	No	No	No	New case	Positive	No	Clinical	Pulmonary	Linked at clinic	Valid present date	Died	0	1	NA
30-49 years	Female	District B	Hospital A	Not referred	No	No	No	No	New case	Positive	Yes	Clinical	Pulmonary	Linked at clinic	Valid present date	Completed	3	1	NA
Over 50 years	Male	District B	Hospital A	Not referred	Yes	No	No	No	New case	Positive	Yes	Microbiological	Pulmonary	Linked at clinic	Valid present date	Still on treatment	0	0	NA
30-49 years	Female	District B	Hospital A	Not referred	Yes	No	No	No	New case	Positive	Yes	Microbiological	Pulmonary	Linked at clinic	Valid present date	Still on treatment	0	6	NA
30-49 years	Female	District B	Hospital A	Not referred	Yes	No	No	No	New case	Positive	Yes	Clinical	Pulmonary	Linked at clinic	Valid present date	Transfer out	3	0	NA
30-49 years	Male	District B	Hospital A	Referred	No	No	No	No	New case	Positive	Yes	Clinical	Pulmonary	Linked at clinic	Valid present date	Missing	0	0	NA
Over 50 years	Female	District B	Hospital A	Not referred	Yes	No	No	No	New case	Positive	No	Clinical	Pulmonary	Linked at clinic	Missing present date	NA	0	NA	NA
30-49 years	Female	District B	Hospital A	Not referred	Yes	No	No	No	New case	Positive	No	Clinical	Pulmonary	Linked at clinic	Valid present date	Completed	0	1	NA
30-49 years	Male	District B	Hospital A	Not referred	Yes	No	No	No	New case	Positive	No	Clinical	Pulmonary	Linked at clinic	Valid present date	Completed	0	1	NA
18-29 years	Male	District B	Hospital A	Not referred	No	No	No	No	New case	Negative	Not applicable	Clinical	Pulmonary	Linked at clinic	Valid present date	Transfer out	5	0	NA
18-29 years	Male	District B	Hospital A	Not referred	No	No	No	No	Retreatment case	Positive	No	Clinical	Pulmonary	Linked at clinic	Valid present date	Completed	0	25	NA
30-49 years	Female	District B	Hospital A	Not referred	Yes	No	No	No	New case	Positive	Yes	Clinical	Pulmonary	Linked at clinic	Valid present date	Completed	7	2	NA
30-49 years	Female	District B	Hospital A	Not referred	Yes	No	No	No	New case	Positive	Yes	Clinical	Pulmonary	Not linked to care	NA	NA	4	NA	NA
30-49 years	Male	District B	Hospital A	Not referred	No	No	No	No	New case	Positive	No	Clinical	Pulmonary	Linked at clinic	Valid present date	Still on treatment	4	45	NA
18-29 years	Female	District B	Hospital A	Not referred	Yes	No	No	No	New case	Positive	No	Clinical	Pulmonary	Linked at clinic	Valid present date	Completed	0	0	NA
Over 50 years	Male	District B	Hospital A	Not referred	No	No	No	No	Retreatment case	Positive	Yes	Clinical	Pulmonary	Linked at clinic	Valid present date	Completed	1	2	NA
Over 50 years	Male	District B	Hospital A	Not referred	Yes	No	Yes	No	New case	Unknown	Not applicable	Microbiological	Pulmonary	Linked at clinic	Valid present date	Completed	6	1	NA
Over 50 years	Male	District B	Hospital A	Referred	Yes	No	No	No	New case	Positive	Yes	Clinical	Pulmonary	Linked at clinic	Missing present date	NA	0	NA	NA
18-29 years	Female	District B	Hospital A	Referred	No	No	No	No	New case	Positive	Yes	Clinical	Pulmonary	Linked at clinic	Valid present date	Completed	0	14	NA
30-49 years	Male	District B	Hospital A	Referred	Yes	No	No	No	New case	Positive	No	Clinical	Pulmonary	Linked at clinic	Valid present date	Died	0	10	NA
30-49 years	Female	District B	Hospital A	Not referred	No	No	No	No	New case	Positive	Yes	Clinical	Pulmonary	Died	Missing death date	NA	0	NA	NA
18-29 years	Female	District B	Hospital A	Referred	No	No	No	No	Retreatment case	Positive	Yes	Clinical	Pulmonary	Linked at clinic	Valid present date	Died	1	8	NA
18-29 years	Male	District B	Hospital A	Not referred	No	No	No	No	New case	Positive	Yes	Clinical	Pulmonary	Died	Valid death date	NA	0	NA	37
Over 50 years	Female	District B	Hospital A	Not referred	No	No	No	No	New case	Positive	Yes	Clinical	Pulmonary	Linked at clinic	Valid present date	Cured	7	9	NA
30-49 years	Male	District B	Hospital A	Not referred	Yes	No	No	No	New case	Positive	No	Clinical	Pulmonary	Not linked to care	NA	NA	0	NA	NA
18-29 years	Female	District B	Hospital A	Referred	Yes	No	Yes	No	New case	Positive	Yes	Clinical	Extrapulmonary	Linked at clinic	Valid present date	Still on treatment	0	3	NA
30-49 years	Male	District B	Hospital A	Not referred	No	No	No	No	New case	Positive	No	Clinical	Pulmonary	Linked at clinic	Valid present date	Completed	0	15	NA
Over 50 years	Male	District B	Hospital A	Not referred	Yes	No	No	No	New case	Positive	Yes	Clinical	Pulmonary	Linked at clinic	Valid present date	Lost to care	0	10	NA
Over 50 years	Male	District B	Hospital A	Not referred	No	No	No	No	Retreatment case	Positive	Yes	Clinical	Pulmonary	Linked at clinic	Valid present date	Completed	0	24	NA
30-49 years	Female	District B	Hospital A	Not referred	No	No	No	No	New case	Positive	Yes	Microbiological	Extrapulmonary	Linked at clinic	Valid present date	Still on treatment	0	20	NA
30-49 years	Male	District B	Hospital A	Referred	No	No	No	No	Retreatment case	Positive	Yes	Clinical	Pulmonary	Linked at clinic	Valid present date	Died	0	6	NA
Over 50 years	Female	District B	Hospital A	Not referred	Yes	No	No	No	New case	Positive	No	Clinical	Pulmonary	Linked at clinic	Valid present date	Still on treatment	0	33	NA
30-49 years	Female	District B	Hospital A	Referred	No	No	No	No	New case	Positive	Yes	Clinical	Pulmonary	Linked at clinic	Missing present date	NA	0	NA	NA
30-49 years	Female	District B	Hospital A	Not referred	Yes	No	No	No	New case	Positive	Yes	Microbiological	Pulmonary	Linked at clinic	Valid present date	Still on treatment	27	10	NA
Over 50 years	Female	District B	Hospital A	Referred	Yes	No	No	No	New case	Positive	Yes	Clinical	Pulmonary	Linked at clinic	Valid present date	Completed	0	2	NA
18-29 years	Female	District B	Hospital A	Referred	No	No	No	No	New case	Positive	Yes	Clinical	Pulmonary	Linked at clinic	Valid present date	Still on treatment	0	139	NA
18-29 years	Male	District B	Hospital A	Not referred	No	No	No	No	New case	Positive	Yes	Clinical	Pulmonary	Linked at clinic	Valid present date	Still on treatment	4	10	NA
30-49 years	Male	District B	Hospital A	Not referred	Yes	No	No	No	New case	Positive	Yes	Clinical	Pulmonary	Not linked to care	NA	NA	0	NA	NA
30-49 years	Male	District B	Hospital A	Not referred	No	No	No	No	New case	Negative	Not applicable	Clinical	Pulmonary	Linked at clinic	Valid present date	Still on treatment	6	123	NA
18-29 years	Male	District B	Hospital A	Not referred	Yes	No	No	No	New case	Negative	Not applicable	Clinical	Pulmonary	Not linked to care	NA	NA	0	NA	NA
30-49 years	Female	District B	Hospital A	Not referred	Yes	No	Yes	No	New case	Negative	Not applicable	Microbiological	Pulmonary	Linked at clinic	Valid present date	Cured	0	4	NA
18-29 years	Male	District B	Hospital A	Not referred	Yes	No	No	No	New case	Positive	Yes	Clinical	Pulmonary	Linked at clinic	Valid present date	Still on treatment	0	5	NA
30-49 years	Male	District B	Hospital A	Not referred	Yes	No	No	No	New case	Positive	No	Clinical	Pulmonary	Died	Valid death date	NA	0	NA	7
30-49 years	Male	District B	Hospital A	Not referred	Yes	No	No	Yes	New case	Positive	Yes	Clinical	Pulmonary	Linked at clinic	Valid present date	Still on treatment	0	8	NA
30-49 years	Male	District B	Hospital A	Not referred	Yes	No	No	No	New case	Positive	No	Clinical	Pulmonary	Linked at clinic	Valid present date	Still on treatment	0	1	NA
18-29 years	Female	District B	Hospital A	Not referred	Yes	No	No	No	New case	Negative	Not applicable	Clinical	Pulmonary	Linked at clinic	Valid present date	Still on treatment	5	2	NA
30-49 years	Female	District B	Hospital A	Not referred	No	No	No	No	New case	Positive	Yes	Clinical	Pulmonary	Linked at clinic	Valid present date	Still on treatment	7	0	NA
30-49 years	Female	District B	Hospital A	Referred	No	No	No	No	Retreatment case	Positive	Yes	Clinical	Pulmonary	Linked at clinic	Valid present date	Still on treatment	0	28	NA
30-49 years	Male	District B	Hospital A	Referred	No	No	No	No	New case	Positive	No	Clinical	Pulmonary	Linked at clinic	Valid present date	Still on treatment	0	2	NA
Over 50 years	Male	District B	Hospital A	Not referred	No	No	No	No	Retreatment case	Positive	Yes	Clinical	Pulmonary	Linked at clinic	Valid present date	Died	0	1	NA
30-49 years	Male	District B	Hospital A	Referred	Yes	No	No	No	New case	Positive	No	Clinical	Pulmonary	Linked at clinic	Valid present date	Still on treatment	0	15	NA
18-29 years	Male	District B	Hospital A	Not referred	Yes	No	No	No	New case	Positive	No	Clinical	Pulmonary	Linked at clinic	Valid present date	Still on treatment	0	91	NA
30-49 years	Male	District B	Hospital A	Not referred	No	No	No	No	New case	Positive	No	Clinical	Pulmonary	Linked at clinic	Valid present date	Still on treatment	0	31	NA
Over 50 years	Female	District B	Hospital A	Referred	No	No	No	No	New case	Positive	Yes	Clinical	Pulmonary	Linked at clinic	Valid present date	Still on treatment	0	1	NA
Over 50 years	Female	District B	Hospital A	Referred	No	No	No	No	New case	Positive	Yes	Clinical	Pulmonary	Linked at clinic	Valid present date	Still on treatment	0	21	NA
30-49 years	Male	District B	Hospital A	Not referred	Yes	No	No	No	New case	Negative	Not applicable	Clinical	Pulmonary	Linked at clinic	Valid present date	Still on treatment	0	5	NA
30-49 years	Female	District B	Hospital A	Not referred	No	No	No	No	Retreatment case	Positive	Yes	Clinical	Pulmonary	Linked at clinic	Valid present date	Still on treatment	11	8	NA
30-49 years	Male	District B	Hospital A	Not referred	No	No	No	No	New case	Positive	No	Clinical	Pulmonary	Linked at clinic	Valid present date	Still on treatment	24	1	NA
18-29 years	Male	District B	Hospital A	Not referred	Yes	No	No	No	New case	Negative	Not applicable	Clinical	Pulmonary	Linked at clinic	Valid present date	Still on treatment	7	5	NA
18-29 years	Male	District B	Hospital A	Not referred	No	No	No	No	Retreatment case	Positive	Yes	Clinical	Pulmonary	Linked at clinic	Missing present date	NA	0	NA	NA
30-49 years	Male	District B	Hospital A	Not referred	No	No	No	No	New case	Positive	Yes	Clinical	Pulmonary	Linked at clinic	Valid present date	Still on treatment	6	17	NA
30-49 years	Male	District B	Hospital A	Not referred	Yes	No	No	No	New case	Positive	Yes	Clinical	Pulmonary	Linked at clinic	Valid present date	Still on treatment	1	91	NA
Over 50 years	Female	District B	Hospital A	Not referred	No	No	No	No	New case	Unknown	Not applicable	Microbiological	Pulmonary	Linked at clinic	Valid present date	Still on treatment	5	87	NA
30-49 years	Male	District B	Hospital A	Not referred	Yes	No	No	No	New case	Positive	No	Clinical	Pulmonary	Linked at clinic	Valid present date	Still on treatment	0	0	NA
Over 50 years	Female	District B	Hospital A	Not referred	No	No	No	No	New case	Positive	Yes	Clinical	Extrapulmonary	Not linked to care	NA	NA	2	NA	NA
18-29 years	Female	District B	Hospital A	Not referred	No	No	No	No	Retreatment case	Positive	Yes	Clinical	Pulmonary	Died	Missing death date	NA	0	NA	NA
Over 50 years	Female	District B	Hospital A	Not referred	Yes	No	No	No	New case	Negative	Not applicable	Microbiological	Pulmonary	Linked at clinic	Valid present date	Still on treatment	4	10	NA
30-49 years	Male	District B	Hospital A	Not referred	No	No	No	No	New case	Negative	Not applicable	Clinical	Pulmonary	Linked at clinic	Valid present date	Still on treatment	0	8	NA
30-49 years	Male	District B	Hospital A	Referred	No	No	No	No	New case	Positive	Yes	Clinical	Pulmonary	Linked at clinic	Valid present date	Still on treatment	0	28	NA
30-49 years	Female	District B	Hospital A	Not referred	No	No	No	No	New case	Positive	No	Clinical	Pulmonary	Linked at clinic	Valid present date	Still on treatment	5	2	NA
30-49 years	Female	District B	Hospital A	Referred	Yes	No	No	No	Retreatment case	Positive	Yes	Clinical	Pulmonary	Linked at clinic	Valid present date	Still on treatment	0	1	NA
30-49 years	Female	District B	Hospital A	Not referred	No	No	No	No	New case	Positive	Yes	Microbiological	Pulmonary	Linked at clinic	Valid present date	Still on treatment	43	2	NA
30-49 years	Male	District B	Hospital A	Not referred	Yes	No	No	No	New case	Positive	Yes	Clinical	Pulmonary	Linked at clinic	Valid present date	Died	0	3	NA
Over 50 years	Male	District B	Hospital A	Not referred	Yes	No	Yes	No	New case	Negative	Not applicable	Clinical	Pulmonary	Linked at clinic	Valid present date	Still on treatment	0	13	NA
30-49 years	Female	District B	Hospital A	Not referred	Yes	No	No	No	New case	Positive	Yes	Clinical	Pulmonary	Linked at clinic	Valid present date	Still on treatment	3	32	NA
18-29 years	Male	District B	Hospital A	Not referred	No	No	No	No	New case	Unknown	Not applicable	Clinical	Pulmonary	Not linked to care	NA	NA	94	NA	NA
18-29 years	Female	District B	Hospital A	Not referred	No	No	No	No	New case	Positive	Yes	Microbiological	Pulmonary	Linked at clinic	Valid present date	Transfer out	6	14	NA
Over 50 years	Female	District B	Hospital A	Not referred	No	No	No	No	New case	Positive	Yes	Microbiological	Extrapulmonary	Linked at clinic	Valid present date	Still on treatment	7	4	NA
30-49 years	Female	District B	Hospital A	Not referred	No	No	No	No	New case	Positive	Yes	Clinical	Pulmonary	Linked at clinic	Missing present date	Died	13	NA	NA
30-49 years	Female	District B	Hospital A	Referred	Yes	No	No	No	Retreatment case	Positive	Yes	Clinical	Pulmonary	Linked at clinic	Valid present date	NA	0	0	NA
30-49 years	Female	District B	Hospital A	Referred	Yes	No	No	No	New case	Positive	Yes	Clinical	Pulmonary	Linked at clinic	Valid present date	Still on treatment	0	21	NA
18-29 years	Female	District B	Hospital A	Not referred	No	No	No	No	New case	Positive	Yes	Clinical	Pulmonary	Linked at clinic	Valid present date	Still on treatment	11	0	NA
Over 50 years	Male	District B	Hospital A	Not referred	Yes	No	No	No	New case	Negative	Not applicable	Clinical	Pulmonary	Linked at clinic	Valid present date	Completed	0	2	NA
30-49 years	Male	District B	Hospital A	Not referred	No	No	No	No	New case	Positive	No	Clinical	Pulmonary	Linked at clinic	Valid present date	NA	0	0	NA
30-49 years	Female	District B	Hospital A	Referred	Yes	No	No	No	New case	Positive	Yes	Clinical	Pulmonary	Linked at clinic	Valid present date	Still on treatment	0	1	NA
Over 50 years	Female	District B	Hospital A	Not referred	No	No	No	No	New case	Positive	Yes	Clinical	Pulmonary	Linked at clinic	Valid present date	Still on treatment	0	8	NA
30-49 years	Male	District B	Hospital A	Not referred	No	No	No	No	New case	Positive	Yes	Clinical	Pulmonary	Linked at clinic	Valid present date	Still on treatment	10	14	NA
30-49 years	Female	District B	Hospital A	Referred	Yes	No	No	No	New case	Positive	Yes	Clinical	Pulmonary	Linked at clinic	Valid present date	Still on treatment	0	0	NA
Over 50 years	Male	District B	Hospital A	Not referred	Yes	No	Yes	No	New case	Positive	Yes	Clinical	Pulmonary	Linked at clinic	Valid present date	Still on treatment	0	8	NA
30-49 years	Male	District B	Hospital A	Referred	Yes	No	Yes	No	New case	Positive	Yes	Clinical	Pulmonary	Died	Missing death date	NA	0	NA	NA
Over 50 years	Male	District B	Hospital A	Not referred	Yes	No	Yes	No	New case	Positive	Yes	Clinical	Extrapulmonary	Linked at clinic	Valid present date	Still on treatment	0	1	NA
30-49 years	Female	District B	Hospital A	Not referred	No	No	No	No	New case	Positive	Yes	Clinical	Pulmonary	Linked at clinic	Valid present date	Completed	0	0	NA
30-49 years	Male	District B	Hospital A	Not referred	No	No	No	No	New case	Positive	Yes	Clinical	Pulmonary	Not linked to care	NA	NA	0	NA	NA
30-49 years	Male	District B	Hospital A	Not referred	Yes	No	No	No	New case	Positive	Yes	Clinical	Pulmonary	Linked at clinic	Valid present date	Still on treatment	0	14	NA
30-49 years	Male	District B	Hospital A	Not referred	No	No	No	No	New case	Positive	No	Clinical	Pulmonary	Linked at clinic	Valid present date	Still on treatment	8	11	NA
30-49 years	Male	District B	Hospital A	Not referred	Yes	No	No	No	New case	Positive	Yes	Clinical	Pulmonary	Linked at clinic	Valid present date	Still on treatment	0	13	NA
30-49 years	Male	District B	Hospital A	Not referred	No	No	No	No	New case	Positive	No	Clinical	Pulmonary	Linked at clinic	Missing present date	NA	6	NA	NA
30-49 years	Female	District B	Hospital A	Not referred	No	No	No	No	New case	Positive	No	Clinical	Pulmonary	Linked at clinic	Valid present date	Died	8	0	NA
18-29 years	Male	District B	Hospital A	Not referred	No	No	No	No	New case	Positive	No	Clinical	Pulmonary	Linked at clinic	Valid present date	Still on treatment	0	3	NA
Over 50 years	Female	District B	Hospital A	Not referred	No	No	No	No	New case	Positive	Yes	Clinical	Pulmonary	Linked at clinic	Valid present date	Still on treatment	0	10	NA
18-29 years	Male	District B	Hospital A	Not referred	Yes	No	No	No	New case	Unknown	Not applicable	Clinical	Pulmonary	Linked at clinic	Valid present date	Still on treatment	0	12	NA
30-49 years	Male	District B	Hospital A	Not referred	No	No	No	No	Retreatment case	Positive	No	Clinical	Pulmonary	Linked at clinic	Valid present date	Still on treatment	0	36	NA
18-29 years	Male	District B	Hospital A	Not referred	Yes	No	No	No	Retreatment case	Positive	No	Clinical	Pulmonary	Linked at clinic	Valid present date	Still on treatment	11	8	NA
30-49 years	Female	District B	Hospital A	Not referred	Yes	No	No	No	New case	Positive	No	Clinical	Pulmonary	Linked at clinic	Valid present date	Still on treatment	0	8	NA
30-49 years	Male	District B	Hospital A	Not referred	Yes	Yes	No	No	New case	Positive	No	Microbiological	Pulmonary	Linked at clinic	Valid present date	NA	25	0	NA
30-49 years	Male	District B	Hospital A	Not referred	No	No	No	No	New case	Positive	No	Clinical	Pulmonary	Linked at clinic	Valid present date	Still on treatment	4	3	NA
18-29 years	Male	District B	Hospital A	Not referred	No	No	No	No	Retreatment case	Positive	No	Clinical	Pulmonary	Linked at clinic	Valid present date	Still on treatment	0	6	NA
Over 50 years	Male	District B	Hospital A	Not referred	Yes	No	No	No	New case	Negative	Not applicable	Clinical	Pulmonary	Died	Valid death date	NA	1	NA	25
30-49 years	Female	District B	Hospital A	Not referred	Yes	No	No	No	New case	Positive	Yes	Microbiological	Pulmonary	Linked at clinic	Valid present date	Still on treatment	9	5	NA
30-49 years	Female	District B	Hospital A	Not referred	No	No	No	No	New case	Positive	Yes	Clinical	Pulmonary	Linked at clinic	Valid present date	Still on treatment	9	59	NA
30-49 years	Male	District B	Hospital A	Not referred	Yes	No	No	No	Retreatment case	Negative	Not applicable	Clinical	Pulmonary	Not linked to care	NA	NA	34	NA	NA
30-49 years	Female	District B	Hospital A	Not referred	No	No	No	No	New case	Positive	No	Clinical	Pulmonary	Linked at clinic	Valid present date	Still on treatment	0	15	NA
30-49 years	Female	District B	Hospital A	Not referred	No	No	No	No	Retreatment case	Positive	Yes	Clinical	Pulmonary	Linked at clinic	Valid present date	Still on treatment	0	11	NA
18-29 years	Female	District B	Hospital A	Not referred	No	No	No	No	New case	Positive	Yes	Clinical	Pulmonary	Not linked to care	NA	NA	1	NA	NA
30-49 years	Male	District B	Hospital A	Not referred	Yes	No	No	No	New case	Positive	Yes	Microbiological	Pulmonary	Linked at clinic	Valid present date	Still on treatment	4	0	NA
18-29 years	Female	District B	Hospital A	Not referred	No	No	No	No	New case	Positive	No	Microbiological	Extrapulmonary	Linked at clinic	Valid present date	Still on treatment	3	15	NA
Over 50 years	Male	District B	Hospital A	Not referred	No	No	No	No	Retreatment case	Positive	Yes	Clinical	Pulmonary	Linked at clinic	Valid present date	Still on treatment	0	8	NA
30-49 years	Male	District B	Hospital A	Not referred	No	No	No	No	New case	Positive	No	Clinical	Pulmonary	Linked at clinic	Missing present date	NA	0	NA	NA
18-29 years	Male	District B	Hospital A	Not referred	No	No	No	No	New case	Negative	Not applicable	Clinical	Pulmonary	Linked at clinic	Valid present date	Still on treatment	0	1	NA
18-29 years	Female	District B	Hospital A	Not referred	No	No	No	No	New case	Positive	Yes	Clinical	Pulmonary	Linked at clinic	Valid present date	Still on treatment	0	3	NA
30-49 years	Female	District B	Hospital A	Not referred	No	No	No	No	New case	Positive	Yes	Clinical	Pulmonary	Linked at clinic	Valid present date	Still on treatment	0	3	NA
Over 50 years	Male	District B	Hospital A	Referred	Yes	Yes	Yes	Yes	New case	Positive	Yes	Clinical	Pulmonary	Linked at clinic	Valid present date	Still on treatment	0	4	NA
Over 50 years	Female	District B	Hospital A	Not referred	Yes	Yes	Yes	Yes	Retreatment case	Negative	Not applicable	Clinical	Pulmonary	Linked at clinic	Valid present date	Still on treatment	0	0	NA
Over 50 years	Male	District B	Hospital A	Not referred	Yes	Yes	Yes	Yes	New case	Negative	Not applicable	Microbiological	Pulmonary	Linked at clinic	Valid present date	Died	5	0	NA
30-49 years	Female	District B	Hospital A	Not referred	Yes	Yes	Yes	Yes	Retreatment case	Positive	No	Microbiological	Pulmonary	Linked at clinic	Valid present date	Still on treatment	0	0	NA
18-29 years	Female	District B	Hospital A	Not referred	Yes	Yes	Yes	Yes	New case	Positive	Yes	Clinical	Pulmonary	Not linked to care	NA	NA	20	NA	NA
30-49 years	Female	District B	Hospital A	Not referred	Yes	Yes	Yes	Yes	New case	Positive	Yes	Clinical	Pulmonary	Linked at clinic	Valid present date	Still on treatment	11	0	NA
Over 50 years	Male	District B	Hospital A	Not referred	Yes	Yes	Yes	Yes	New case	Negative	Not applicable	Microbiological	Pulmonary	Linked at clinic	Valid present date	Still on treatment	14	36	NA
30-49 years	Male	District B	Hospital A	Not referred	Yes	Yes	Yes	Yes	New case	Positive	Yes	Clinical	Pulmonary	Linked at clinic	Valid present date	Transfer out	0	1	NA
18-29 years	Male	District B	Hospital A	Not referred	Yes	Yes	Yes	Yes	New case	Positive	Yes	Clinical	Extrapulmonary	Linked at clinic	Valid present date	Still on treatment	15	6	NA
30-49 years	Female	District B	Hospital A	Not referred	No	No	No	No	New case	Unknown	Not applicable	Microbiological	Pulmonary	Linked at clinic	Missing present date	NA	7	NA	NA
30-49 years	Male	District B	Hospital A	Not referred	No	No	No	No	Retreatment case	Positive	Yes	Microbiological	Pulmonary	Linked at clinic	Valid present date	Still on treatment	4	1	NA
30-49 years	Female	District B	Hospital A	Not referred	Yes	No	No	No	New case	Positive	Yes	Clinical	Pulmonary	Linked at clinic	Valid present date	Still on treatment	0	2	NA
Over 50 years	Male	District B	Hospital A	Not referred	No	No	No	No	New case	Unknown	Not applicable	Microbiological	Pulmonary	Died	Valid death date	NA	4	NA	46
30-49 years	Female	District B	Hospital A	Not referred	Yes	No	No	No	New case	Positive	No	Clinical	Pulmonary	Linked at clinic	Valid present date	Still on treatment	0	5	NA
18-29 years	Female	District B	Hospital A	Not referred	No	No	No	No	New case	Positive	Yes	Clinical	Pulmonary	Linked at clinic	Valid present date	Still on treatment	0	7	NA
30-49 years	Female	District B	Hospital A	Not referred	No	No	No	No	New case	Positive	No	Clinical	Pulmonary	Linked at clinic	Valid present date	Still on treatment	1	15	NA
30-49 years	Female	District B	Hospital A	Not referred	No	No	No	No	New case	Positive	Yes	Clinical	Pulmonary	Linked at clinic	Valid present date	Still on treatment	9	6	NA
30-49 years	Male	District B	Hospital A	Not referred	No	No	No	No	Retreatment case	Positive	Yes	Microbiological	Pulmonary	Linked at clinic	Valid present date	NA	9	12	NA
30-49 years	Female	District B	Hospital A	Not referred	No	No	No	No	New case	Positive	No	Clinical	Pulmonary	Linked at clinic	Valid present date	Still on treatment	1	26	NA
Over 50 years	Male	District B	Hospital A	Not referred	No	No	No	No	New case	Unknown	Not applicable	Clinical	Pulmonary	Died	Valid death date	NA	14	NA	23
30-49 years	Male	District B	Hospital A	Not referred	No	No	No	No	New case	Positive	Yes	Clinical	Pulmonary	Linked at clinic	Valid present date	Still on treatment	0	4	NA
30-49 years	Female	District B	Hospital A	Not referred	No	No	No	No	New case	Positive	Yes	Clinical	Pulmonary	Linked at clinic	Valid present date	Still on treatment	0	43	NA
30-49 years	Male	District B	Hospital A	Not referred	No	No	No	No	New case	Positive	Yes	Clinical	Pulmonary	Linked at clinic	Valid present date	Still on treatment	7	3	NA
30-49 years	Female	District B	Hospital A	Not referred	No	No	No	No	Retreatment case	Positive	Yes	Clinical	Pulmonary	Linked at clinic	Valid present date	Still on treatment	0	9	NA
30-49 years	Female	District B	Hospital A	Not referred	No	No	No	No	Retreatment case	Positive	No	Clinical	Extrapulmonary	Not linked to care	NA	NA	13	NA	NA
Over 50 years	Male	District B	Hospital A	Not referred	No	No	No	No	New case	Negative	Not applicable	Clinical	Extrapulmonary	Not linked to care	NA	NA	17	NA	NA
Over 50 years	Male	District B	Hospital C	Not referred	No	No	No	No	Retreatment case	Negative	Not applicable	Microbiological	Pulmonary	Linked at clinic	Valid present date	NA	6	0	NA
Over 50 years	Female	District B	Hospital C	Referred	No	No	No	No	New case	Positive	Yes	Clinical	Pulmonary	Not linked to care	NA	NA	18	NA	NA
30-49 years	Male	District B	Hospital C	Not referred	No	No	No	No	New case	Positive	No	Clinical	Pulmonary	Linked at clinic	Valid present date	Completed	9	7	NA
Over 50 years	Female	District B	Hospital C	Referred	Yes	No	No	No	New case	Positive	Yes	Microbiological	Pulmonary	Died	Valid death date	NA	3	NA	33
Over 50 years	Female	District B	Hospital C	Not referred	No	No	No	No	New case	Positive	No	Microbiological	Pulmonary	Linked at clinic	Valid present date	Completed	6	119	NA
18-29 years	Female	District B	Hospital C	Referred	Yes	Yes	Yes	Yes	New case	Positive	Yes	Microbiological	Pulmonary	Linked at clinic	Valid present date	Cured	5	9	NA
30-49 years	Male	District B	Hospital C	Not referred	Yes	Yes	Yes	No	New case	Positive	No	Clinical	Pulmonary	Linked at clinic	Valid present date	Completed	0	12	NA
30-49 years	Male	District B	Hospital C	Not referred	No	No	No	No	New case	Positive	Yes	Microbiological	Pulmonary	Linked at clinic	Valid present date	Completed	3	0	NA
30-49 years	Female	District B	Hospital C	Not referred	No	No	No	No	New case	Positive	No	Clinical	Pulmonary	Linked at clinic	Missing present date	NA	13	NA	NA
Over 50 years	Female	District B	Hospital C	Not referred	Yes	No	No	No	Retreatment case	Positive	Yes	Clinical	Pulmonary	Linked at clinic	Valid present date	Completed	0	3	NA
30-49 years	Female	District B	Hospital C	Referred	No	No	No	No	New case	Positive	Yes	Clinical	Pulmonary	Linked at clinic	Valid present date	Still on treatment	5	9	NA
30-49 years	Male	District B	Hospital C	Not referred	No	No	No	No	Retreatment case	Positive	No	Clinical	Extrapulmonary	Linked at clinic	Valid present date	Completed	2	41	NA
30-49 years	Female	District B	Hospital C	Referred	Yes	No	No	No	New case	Positive	No	Clinical	Pulmonary	Linked at clinic	Valid present date	Completed	0	1	NA
30-49 years	Male	District B	Hospital C	Not referred	No	No	No	No	New case	Positive	Yes	Clinical	Pulmonary	Linked at clinic	Valid present date	Completed	0	16	NA
18-29 years	Male	District B	Hospital C	Not referred	No	No	No	No	Retreatment case	Unknown	Not applicable	Clinical	Pulmonary	Linked at clinic	Valid present date	Completed	0	9	NA
Over 50 years	Male	District B	Hospital C	Not referred	No	No	No	No	New case	Positive	Yes	Microbiological	Pulmonary	Linked at clinic	Valid present date	Transfer out	0	2	NA
30-49 years	Male	District B	Hospital C	Referred	No	No	No	No	New case	Positive	No	Microbiological	Extrapulmonary	Linked at clinic	Valid present date	Cured	9	21	NA
30-49 years	Female	District B	Hospital C	Not referred	No	No	No	No	New case	Positive	Yes	Clinical	Pulmonary	Linked at clinic	Valid present date	Completed	0	2	NA
Over 50 years	Female	District B	Hospital C	Not referred	No	No	No	No	New case	Negative	Not applicable	Clinical	Pulmonary	Linked at clinic	Valid present date	Completed	6	1	NA
Over 50 years	Male	District B	Hospital C	Not referred	Yes	No	No	No	New case	Positive	No	Clinical	Pulmonary	Linked at clinic	Valid present date	Missing	27	12	NA
30-49 years	Female	District B	Hospital C	Not referred	No	No	No	No	New case	Positive	Yes	Clinical	Pulmonary	Not linked to care	NA	NA	0	NA	NA
Over 50 years	Female	District B	Hospital C	Not referred	No	No	No	No	New case	Positive	No	Clinical	Pulmonary	Linked at clinic	Valid present date	Completed	6	0	NA
30-49 years	Female	District B	Hospital C	Not referred	No	No	No	No	New case	Positive	Yes	Clinical	Pulmonary	Not linked to care	NA	NA	4	NA	NA
30-49 years	Male	District B	Hospital C	Not referred	No	No	No	No	New case	Positive	Yes	Clinical	Pulmonary	Died	Missing death date	NA	3	NA	NA
Over 50 years	Male	District B	Hospital C	Not referred	No	No	No	No	New case	Positive	No	Clinical	Pulmonary	Not linked to care	NA	NA	0	NA	NA
30-49 years	Female	District B	Hospital C	Not referred	Yes	No	No	No	New case	Positive	No	Clinical	Pulmonary	Not linked to care	NA	NA	2	NA	NA
30-49 years	Female	District B	Hospital C	Not referred	Yes	No	No	No	New case	Positive	Yes	Clinical	Pulmonary	Linked at clinic	Missing present date	NA	0	NA	NA
18-29 years	Male	District B	Hospital C	Referred	Yes	Yes	Yes	No	New case	Positive	No	Clinical	Pulmonary	Linked at clinic	Valid present date	Still on treatment	0	27	NA
18-29 years	Male	District B	Hospital C	Not referred	Yes	Yes	Yes	No	New case	Positive	No	Clinical	Pulmonary	Linked at clinic	Valid present date	Lost to care	0	14	NA
30-49 years	Female	District B	Hospital C	Referred	No	No	No	No	New case	Positive	Yes	Clinical	Pulmonary	Linked at clinic	Valid present date	Still on treatment	0	3	NA
Over 50 years	Male	District B	Hospital C	Not referred	No	No	No	No	Retreatment case	Negative	Not applicable	Clinical	Pulmonary	Linked at clinic	Valid present date	Completed	0	1	NA
30-49 years	Female	District B	Hospital C	Not referred	No	No	No	No	New case	Positive	Yes	Microbiological	Pulmonary	Linked at clinic	Valid present date	Died	72	18	NA
30-49 years	Female	District B	Hospital C	Not referred	No	No	No	No	New case	Positive	Yes	Clinical	Pulmonary	Linked at clinic	Valid present date	Completed	1	49	NA
30-49 years	Female	District B	Hospital C	Not referred	No	No	No	No	New case	Positive	Yes	Microbiological	Pulmonary	Linked at clinic	Valid present date	NA	7	239	NA
30-49 years	Female	District B	Hospital C	Not referred	No	No	No	No	New case	Positive	No	Clinical	Pulmonary	Linked at clinic	Missing present date	NA	1	NA	NA
18-29 years	Male	District B	Hospital C	Not referred	No	No	No	No	New case	Positive	No	Clinical	Pulmonary	Died	Missing death date	NA	0	NA	NA
Over 50 years	Male	District B	Hospital C	Not referred	No	No	No	No	New case	Unknown	Not applicable	Clinical	Pulmonary	Linked at clinic	Valid present date	Still on treatment	0	9	NA
18-29 years	Male	District B	Hospital C	Not referred	No	No	No	No	Retreatment case	Positive	No	Microbiological	Extrapulmonary	Linked at clinic	Valid present date	Completed	5	43	NA
30-49 years	Male	District B	Hospital C	Not referred	No	No	No	No	New case	Positive	No	Clinical	Pulmonary	Linked at clinic	Valid present date	Completed	0	2	NA
30-49 years	Male	District B	Hospital C	Not referred	No	No	No	No	New case	Positive	No	Clinical	Pulmonary	Linked at clinic	Valid present date	Still on treatment	0	22	NA
18-29 years	Male	District B	Hospital C	Not referred	No	No	No	No	New case	Positive	Yes	Clinical	Extrapulmonary	Linked at clinic	Valid present date	Still on treatment	7	2	NA
30-49 years	Female	District B	Hospital C	Not referred	No	No	No	No	New case	Positive	Yes	Clinical	Pulmonary	Linked at clinic	Valid present date	Still on treatment	5	1	NA
30-49 years	Male	District B	Hospital C	Not referred	Yes	No	Yes	Yes	New case	Negative	Not applicable	Clinical	Pulmonary	Not linked to care	NA	NA	30	NA	NA
30-49 years	Male	District B	Hospital C	Not referred	No	No	No	No	Retreatment case	Unknown	Not applicable	Clinical	Pulmonary	Not linked to care	NA	NA	10	NA	NA
30-49 years	Female	District B	Hospital C	Not referred	No	No	No	No	New case	Positive	No	Clinical	Pulmonary	Linked at clinic	Valid present date	Still on treatment	4	0	NA
30-49 years	Male	District B	Hospital C	Not referred	No	No	No	No	New case	Negative	Not applicable	Microbiological	Pulmonary	Not linked to care	NA	NA	6	NA	NA
Over 50 years	Female	District B	Hospital C	Not referred	Yes	No	Yes	No	New case	Negative	Not applicable	Clinical	Pulmonary	Died	Valid death date	NA	4	NA	172
30-49 years	Female	District B	Hospital C	Not referred	Yes	No	No	No	New case	Positive	No	Clinical	Pulmonary	Linked at clinic	Valid present date	Still on treatment	0	15	NA
Over 50 years	Male	District B	Hospital C	Not referred	No	No	No	No	New case	Negative	Not applicable	Clinical	Pulmonary	Linked at clinic	Missing present date	NA	0	NA	NA
Over 50 years	Male	District B	Hospital C	Not referred	Yes	Yes	Yes	Yes	New case	Positive	Yes	Clinical	Pulmonary	Linked at clinic	Valid present date	Completed	11	32	NA
30-49 years	Female	District B	Hospital C	Not referred	Yes	No	No	No	New case	Unknown	Not applicable	Clinical	Pulmonary	Linked at clinic	Valid present date	Transfer out	4	3	NA
18-29 years	Female	District B	Hospital C	Not referred	No	No	No	No	New case	Positive	No	Microbiological	Pulmonary	Linked at clinic	Valid present date	Still on treatment	6	107	NA
18-29 years	Male	District B	Hospital C	Not referred	No	No	No	No	New case	Positive	No	Microbiological	Pulmonary	Linked at clinic	Invalid present date	NA	5	-2	NA
Over 50 years	Male	District B	Hospital C	Not referred	No	No	No	No	New case	Positive	Yes	Microbiological	Extrapulmonary	Linked at clinic	Valid present date	Still on treatment	0	0	NA
30-49 years	Female	District B	Hospital C	Not referred	Yes	No	No	No	New case	Positive	Yes	Microbiological	Pulmonary	Linked at clinic	Valid present date	Transfer out	0	0	NA
30-49 years	Female	District B	Hospital C	Not referred	No	No	No	No	New case	Positive	No	Clinical	Pulmonary	Linked at clinic	Valid present date	Still on treatment	5	2	NA
Over 50 years	Male	District B	Hospital C	Not referred	No	No	No	No	New case	Positive	No	Clinical	Pulmonary	Not linked to care	NA	NA	8	NA	NA
18-29 years	Female	District B	Hospital C	Not referred	No	No	No	No	New case	Negative	Not applicable	Microbiological	Pulmonary	Linked at clinic	Invalid present date	Still on treatment	10	-8	NA
18-29 years	Male	District B	Hospital C	Not referred	No	No	No	No	New case	Positive	Yes	Microbiological	Pulmonary	Linked at clinic	Valid present date	Still on treatment	0	0	NA
Over 50 years	Male	District B	Hospital C	Not referred	No	No	No	No	New case	Positive	Yes	Clinical	Pulmonary	Linked at clinic	Valid present date	Still on treatment	1	33	NA
18-29 years	Male	District B	Hospital C	Not referred	No	No	No	No	New case	Positive	No	Clinical	Pulmonary	Linked at clinic	Valid present date	Still on treatment	6	3	NA
Over 50 years	Male	District B	Hospital C	Not referred	Yes	No	No	No	New case	Positive	No	Clinical	Pulmonary	Linked at clinic	Valid present date	Still on treatment	0	1	NA
Over 50 years	Female	District B	Hospital C	Not referred	Yes	Yes	Yes	Yes	Retreatment case	Positive	Yes	Clinical	Pulmonary	Linked at clinic	Valid present date	Still on treatment	5	6	NA
18-29 years	Male	District B	Hospital C	Referred	No	No	No	No	New case	Negative	Not applicable	Clinical	Pulmonary	Linked at clinic	Valid present date	Still on treatment	14	28	NA
30-49 years	Male	District B	Hospital C	Referred	No	No	No	No	New case	Positive	Yes	Clinical	Pulmonary	Linked at clinic	Valid present date	Still on treatment	1	5	NA
18-29 years	Female	District B	Hospital C	Not referred	No	No	No	No	New case	Negative	Not applicable	Microbiological	Pulmonary	Linked at clinic	Valid present date	Still on treatment	58	11	NA
18-29 years	Female	District B	Hospital C	Not referred	No	No	No	No	New case	Negative	Not applicable	Microbiological	Pulmonary	Linked at clinic	Missing present date	NA	0	NA	NA
30-49 years	Female	District B	Hospital C	Not referred	Yes	Yes	Yes	Yes	New case	Positive	Yes	Clinical	Extrapulmonary	Linked at clinic	Missing present date	NA	0	NA	NA
30-49 years	Male	District B	Hospital C	Not referred	Yes	Yes	Yes	No	New case	Positive	No	Clinical	Pulmonary	Not linked to care	NA	NA	29	NA	NA
30-49 years	Female	District B	Hospital C	Not referred	Yes	No	No	No	New case	Positive	Yes	Clinical	Pulmonary	Linked at clinic	Missing present date	NA	1	NA	NA
18-29 years	Female	District B	Hospital C	Not referred	Yes	No	Yes	No	New case	Positive	No	Microbiological	Extrapulmonary	Linked at clinic	Valid present date	Still on treatment	6	5	NA
30-49 years	Male	District B	Hospital C	Not referred	Yes	Yes	Yes	Yes	New case	Positive	Yes	Clinical	Pulmonary	Linked at clinic	Valid present date	Still on treatment	0	44	NA
30-49 years	Male	District B	Hospital C	Not referred	No	No	No	No	New case	Negative	Not applicable	Clinical	Pulmonary	Not linked to care	NA	NA	1	NA	NA
30-49 years	Female	District B	Hospital C	Not referred	No	No	No	No	New case	Positive	No	Clinical	Pulmonary	Linked at clinic	Missing present date	NA	8	NA	NA
30-49 years	Female	District B	Hospital C	Not referred	No	No	No	No	Retreatment case	Positive	Yes	Microbiological	Pulmonary	Linked at clinic	Valid present date	Still on treatment	33	1	NA
Over 50 years	Male	District B	Hospital C	Not referred	No	No	No	No	New case	Positive	Yes	Microbiological	Pulmonary	Linked at clinic	Valid present date	Still on treatment	2	5	NA
30-49 years	Male	District B	Hospital C	Not referred	No	No	No	No	Retreatment case	Positive	Yes	Clinical	Pulmonary	Linked at clinic	Valid present date	Still on treatment	0	61	NA
30-49 years	Male	District B	Hospital C	Not referred	Yes	No	No	No	New case	Negative	Not applicable	Microbiological	Pulmonary	Linked at clinic	Valid present date	Still on treatment	6	0	NA
Over 50 years	Male	District B	Hospital C	Not referred	No	No	Yes	No	Retreatment case	Positive	Yes	Clinical	Pulmonary	Linked at clinic	Valid present date	Transfer out	0	1	NA
18-29 years	Male	District B	Hospital C	Not referred	No	No	No	No	New case	Positive	No	Clinical	Pulmonary	Died	Missing death date	NA	8	NA	NA
Over 50 years	Male	District B	Hospital C	Not referred	Yes	Yes	Yes	Yes	New case	Positive	Yes	Clinical	Pulmonary	Linked at clinic	Valid present date	Still on treatment	1	28	NA
18-29 years	Male	District B	Hospital C	Not referred	Yes	No	No	No	New case	Positive	No	Clinical	Pulmonary	Linked at clinic	Valid present date	Still on treatment	14	14	NA
Over 50 years	Female	District B	Hospital C	Not referred	Yes	Yes	No	Yes	New case	Positive	Yes	Microbiological	Pulmonary	Linked at clinic	Valid present date	Still on treatment	0	0	NA
30-49 years	Female	District B	Hospital C	Not referred	No	No	No	No	New case	Positive	Yes	Microbiological	Pulmonary	Not linked to care	NA	NA	3	NA	NA
30-49 years	Female	District B	Hospital C	Not referred	Yes	No	No	No	New case	Positive	Yes	Clinical	Pulmonary	Linked at clinic	Valid present date	Still on treatment	2	31	NA
30-49 years	Male	District B	Hospital C	Not referred	Yes	No	No	No	New case	Positive	Yes	Clinical	Pulmonary	Not linked to care	NA	NA	0	NA	NA
Over 50 years	Male	District B	Hospital C	Not referred	Yes	No	No	No	New case	Negative	Not applicable	Microbiological	Pulmonary	Linked at clinic	Valid present date	Still on treatment	20	8	NA
Over 50 years	Female	District B	Hospital C	Not referred	No	No	No	No	New case	Positive	Yes	Clinical	Pulmonary	Linked at clinic	Valid present date	Still on treatment	2	6	NA
30-49 years	Male	District B	Hospital C	Not referred	No	No	No	No	Retreatment case	Positive	Yes	Microbiological	Pulmonary	Linked at clinic	Valid present date	Still on treatment	0	14	NA
Over 50 years	Female	District B	Hospital C	Not referred	No	No	No	No	New case	Positive	Yes	Clinical	Pulmonary	Linked at clinic	Valid present date	Still on treatment	0	1	NA
30-49 years	Female	District B	Hospital C	Referred	Yes	No	No	No	Retreatment case	Positive	Yes	Clinical	Pulmonary	Linked at clinic	Valid present date	NA	0	0	NA
Over 50 years	Male	District B	Hospital C	Not referred	Yes	Yes	Yes	Yes	New case	Negative	Not applicable	Clinical	Pulmonary	Not linked to care	NA	NA	0	NA	NA
30-49 years	Female	District B	Hospital C	Not referred	No	No	No	No	New case	Positive	Yes	Clinical	Pulmonary	Linked at clinic	Valid present date	Still on treatment	0	19	NA
18-29 years	Male	District B	Hospital C	Not referred	Yes	Yes	Yes	No	New case	Negative	Not applicable	Clinical	Pulmonary	Linked at clinic	Missing present date	NA	0	NA	NA
30-49 years	Male	District B	Hospital C	Referred	No	No	No	No	New case	Negative	Not applicable	Clinical	Pulmonary	Linked at clinic	Valid present date	Still on treatment	19	47	NA
18-29 years	Male	District B	Hospital C	Not referred	No	No	No	No	New case	Positive	Yes	Clinical	Pulmonary	Linked at clinic	Valid present date	Still on treatment	4	4	NA
30-49 years	Male	District B	Hospital C	Not referred	No	No	No	No	New case	Positive	Yes	Clinical	Pulmonary	Not linked to care	NA	NA	1	NA	NA
30-49 years	Male	District B	Hospital C	Not referred	Yes	Yes	Yes	No	New case	Negative	Not applicable	Clinical	Extrapulmonary	Linked at clinic	Valid present date	Still on treatment	0	26	NA
30-49 years	Female	District B	Hospital C	Not referred	No	No	No	No	New case	Positive	Yes	Clinical	Pulmonary	Linked at clinic	Valid present date	Still on treatment	1	25	NA
30-49 years	Female	District B	Hospital C	Not referred	Yes	No	No	No	New case	Positive	No	Microbiological	Pulmonary	Linked at clinic	Invalid present date	Still on treatment	3	-1	NA
18-29 years	Female	District B	Hospital C	Not referred	Yes	Yes	Yes	No	New case	Negative	Not applicable	Clinical	Pulmonary	Not linked to care	NA	NA	6	NA	NA
18-29 years	Female	District B	Hospital C	Not referred	No	No	No	No	New case	Positive	Yes	Clinical	Pulmonary	Linked at clinic	Valid present date	Still on treatment	31	11	NA
30-49 years	Female	District B	Hospital C	Not referred	No	No	No	No	Retreatment case	Positive	No	Clinical	Pulmonary	Linked at clinic	Valid present date	Still on treatment	4	13	NA
Over 50 years	Male	District B	Hospital C	Not referred	Yes	No	Yes	No	New case	Positive	No	Clinical	Pulmonary	Linked at clinic	Invalid present date	Still on treatment	8	-2	NA
Over 50 years	Female	District B	Hospital C	Not referred	No	No	No	No	Retreatment case	Positive	Yes	Clinical	Extrapulmonary	Linked at clinic	Valid present date	Completed	4	26	NA
30-49 years	Male	District B	Hospital C	Not referred	Yes	No	Yes	No	New case	Positive	Yes	Microbiological	Pulmonary	Linked at clinic	Valid present date	Still on treatment	2	1	NA
30-49 years	Female	District B	Hospital C	Not referred	No	No	No	No	New case	Positive	Yes	Clinical	Extrapulmonary	Linked at clinic	Valid present date	Still on treatment	0	11	NA
18-29 years	Female	District B	Hospital C	Not referred	No	No	No	No	Retreatment case	Positive	No	Clinical	Pulmonary	Linked at clinic	Valid present date	Still on treatment	4	5	NA
30-49 years	Female	District B	Hospital C	Not referred	Yes	Yes	No	No	New case	Positive	Yes	Clinical	Pulmonary	Linked at clinic	Valid present date	Still on treatment	0	4	NA
30-49 years	Female	District A	Hospital F	Not referred	Yes	No	Yes	No	New case	Positive	Yes	Clinical	Pulmonary	Linked at clinic	Invalid present date	NA	13	-12	NA
30-49 years	Female	District A	Hospital F	Not referred	Yes	No	No	No	New case	Positive	Yes	Microbiological	Pulmonary	Linked at clinic	Valid present date	Cured	8	2	NA
18-29 years	Male	District A	Hospital F	Referred	Yes	Yes	No	No	New case	Negative	Not applicable	Microbiological	Pulmonary	Linked at clinic	Valid present date	Still on treatment	3	5	NA
18-29 years	Female	District A	Hospital F	Not referred	Yes	No	No	Yes	New case	Positive	Yes	Clinical	Extrapulmonary	Linked at clinic	Missing present date	NA	19	NA	NA
Over 50 years	Male	District A	Hospital F	Not referred	Yes	No	No	No	Retreatment case	Positive	Yes	Clinical	Extrapulmonary	Linked at clinic	Invalid present date	NA	2	-2	NA
18-29 years	Female	District A	Hospital F	Referred	No	No	No	No	New case	Positive	Yes	Clinical	Extrapulmonary	Linked at clinic	Valid present date	NA	30	10	NA
30-49 years	Female	District A	Hospital F	Not referred	Yes	No	Yes	No	New case	Negative	Not applicable	Clinical	Extrapulmonary	Died	Missing death date	NA	4	NA	NA
Over 50 years	Male	District A	Hospital F	Not referred	Yes	No	No	No	New case	Negative	Not applicable	Clinical	Pulmonary	Linked at clinic	Missing present date	NA	112	NA	NA
30-49 years	Male	District A	Hospital F	Not referred	Yes	No	Yes	Yes	New case	Positive	Yes	Clinical	Extrapulmonary	Linked at clinic	Valid present date	Still on treatment	25	29	NA
18-29 years	Female	District A	Hospital F	Not referred	Yes	No	Yes	No	New case	Positive	Yes	Clinical	Extrapulmonary	Linked at clinic	Invalid present date	NA	216	-117	NA
30-49 years	Female	District A	Hospital F	Not referred	No	No	No	No	New case	Negative	Not applicable	Microbiological	Extrapulmonary	Linked at clinic	Valid present date	Still on treatment	1	61	NA
30-49 years	Male	District A	Hospital F	Referred	Yes	Yes	Yes	No	New case	Unknown	Not applicable	Clinical	Pulmonary	Linked at clinic	Invalid present date	Still on treatment	5	-4	NA
Over 50 years	Female	District A	Hospital F	Not referred	No	Yes	No	No	New case	Positive	Yes	Clinical	Extrapulmonary	Linked at clinic	Valid present date	Completed	14	6	NA
Over 50 years	Male	District A	Hospital F	Not referred	Yes	No	No	No	New case	Negative	Not applicable	Microbiological	Pulmonary	Linked at clinic	Valid present date	Still on treatment	64	0	NA
18-29 years	Female	District A	Hospital F	Not referred	Yes	Yes	No	No	New case	Negative	Not applicable	Clinical	Pulmonary	Linked at clinic	Valid present date	Still on treatment	8	0	NA
18-29 years	Female	District A	Hospital F	Referred	Yes	No	No	No	New case	Negative	Not applicable	Microbiological	Extrapulmonary	Not linked to care	NA	NA	36	NA	NA
30-49 years	Female	District A	Hospital F	Not referred	Yes	No	No	No	Retreatment case	Positive	Yes	Clinical	Pulmonary	Linked at clinic	Valid present date	Transfer out	1	14	NA
30-49 years	Male	District A	Hospital F	Not referred	No	No	No	No	New case	Negative	Not applicable	Microbiological	Pulmonary	Linked at clinic	Valid present date	Still on treatment	6	0	NA
18-29 years	Male	District A	Hospital F	Not referred	Yes	No	Yes	No	New case	Negative	Not applicable	Clinical	Pulmonary	Died	Valid death date	NA	7	NA	15
30-49 years	Female	District A	Hospital F	Not referred	No	Yes	No	No	New case	Positive	Yes	Microbiological	Pulmonary	Not linked to care	NA	NA	9	NA	NA
30-49 years	Male	District A	Hospital F	Not referred	Yes	No	No	Yes	New case	Negative	Not applicable	Clinical	Pulmonary	Linked at clinic	Valid present date	NA	9	0	NA
30-49 years	Female	District A	Hospital F	Referred	Yes	No	No	No	New case	Negative	Not applicable	Microbiological	Pulmonary	Not linked to care	NA	NA	5	NA	NA
18-29 years	Male	District A	Hospital F	Referred	Yes	No	Yes	Yes	New case	Negative	Not applicable	Clinical	Pulmonary	Linked at clinic	Valid present date	Completed	7	6	NA
30-49 years	Female	District A	Hospital F	Referred	Yes	No	No	No	New case	Unknown	Not applicable	Clinical	Pulmonary	Linked at clinic	Valid present date	Still on treatment	6	0	NA
30-49 years	Male	District A	Hospital F	Not referred	Yes	No	Yes	No	New case	Negative	Not applicable	Microbiological	Extrapulmonary	Linked at clinic	Valid present date	Still on treatment	14	8	NA
Over 50 years	Female	District A	Hospital F	Referred	Yes	Yes	Yes	No	New case	Negative	Not applicable	Microbiological	Extrapulmonary	Linked at clinic	Valid present date	Still on treatment	4	0	NA
18-29 years	Female	District A	Hospital F	Not referred	Yes	No	No	No	New case	Negative	Not applicable	Microbiological	Pulmonary	Linked at clinic	Valid present date	Completed	3	97	NA
30-49 years	Male	District A	Hospital F	Not referred	No	No	No	No	New case	Positive	Yes	Clinical	Extrapulmonary	Not linked to care	NA	NA	14	NA	NA
30-49 years	Male	District A	Hospital F	Not referred	No	No	No	No	New case	Negative	Not applicable	Clinical	Pulmonary	Not linked to care	NA	NA	29	NA	NA
30-49 years	Female	District A	Hospital F	Not referred	No	No	No	No	New case	Positive	Yes	Clinical	Pulmonary	Linked at clinic	Valid present date	Transfer out	0	14	NA
30-49 years	Male	District A	Hospital F	Not referred	No	No	No	No	New case	Positive	Yes	Clinical	Pulmonary	Not linked to care	NA	NA	55	NA	NA
Over 50 years	Male	District A	Hospital F	Not referred	No	No	No	No	New case	Positive	Yes	Microbiological	Pulmonary	Linked at clinic	Valid present date	Still on treatment	9	26	NA
Over 50 years	Male	District A	Hospital F	Not referred	No	No	No	No	New case	Positive	Yes	Clinical	Extrapulmonary	Died	Missing death date	NA	8	NA	NA
30-49 years	Female	District A	Hospital H	Not referred	Yes	No	Yes	No	New case	Negative	Not applicable	Clinical	Pulmonary	Linked at clinic	Valid present date	Still on treatment	0	3	NA
30-49 years	Female	District A	Hospital H	Referred	Yes	No	Yes	Yes	New case	Positive	Yes	Clinical	Extrapulmonary	Linked at clinic	Valid present date	Completed	7	2	NA
18-29 years	Female	District A	Hospital H	Referred	No	Yes	No	Yes	New case	Positive	Yes	Clinical	Pulmonary	Linked at clinic	Valid present date	Completed	17	1	NA
30-49 years	Female	District A	Hospital H	Referred	Yes	No	Yes	Yes	Retreatment case	Positive	Yes	Clinical	Pulmonary	Linked at clinic	Valid present date	Completed	2	15	NA
18-29 years	Female	District A	Hospital H	Not referred	Yes	No	No	No	New case	Positive	Yes	Clinical	Extrapulmonary	Linked at clinic	Valid present date	Still on treatment	3	15	NA
30-49 years	Male	District A	Hospital H	Referred	Yes	Yes	No	Yes	New case	Positive	Yes	Clinical	Pulmonary	Linked at clinic	Valid present date	Still on treatment	7	2	NA
Over 50 years	Female	District A	Hospital H	Not referred	Yes	No	Yes	Yes	New case	Positive	Yes	Microbiological	Pulmonary	Linked at clinic	Valid present date	Still on treatment	10	0	NA
Over 50 years	Male	District A	Hospital H	Referred	Yes	No	No	No	Retreatment case	Negative	Not applicable	Clinical	Pulmonary	Not linked to care	NA	NA	0	NA	NA
30-49 years	Female	District A	Hospital H	Not referred	Yes	No	Yes	Yes	New case	Positive	Yes	Clinical	Pulmonary	Linked at clinic	Valid present date	Missing	6	2	NA
18-29 years	Female	District A	Hospital H	Not referred	Yes	No	No	No	New case	Positive	No	Clinical	Pulmonary	Linked at clinic	Valid present date	Still on treatment	21	1	NA
18-29 years	Female	District A	Hospital H	Referred	Yes	No	Yes	No	Retreatment case	Positive	Yes	Clinical	Pulmonary	Died	Valid death date	NA	4	NA	67
Over 50 years	Male	District A	Hospital H	Not referred	Yes	Yes	No	No	New case	Positive	No	Microbiological	Pulmonary	Linked at clinic	Invalid present date	NA	10	-35	NA
18-29 years	Male	District A	Hospital H	Not referred	Yes	Yes	No	Yes	Retreatment case	Positive	Yes	Clinical	Pulmonary	Linked at clinic	Valid present date	Still on treatment	6	1	NA
30-49 years	Female	District A	Hospital H	Not referred	Yes	Yes	Yes	No	New case	Positive	No	Clinical	Extrapulmonary	Linked at clinic	Valid present date	Still on treatment	7	1	NA
30-49 years	Male	District A	Hospital H	Referred	Yes	No	No	No	Retreatment case	Positive	Yes	Clinical	Pulmonary	Linked at clinic	Valid present date	Still on treatment	26	15	NA
Over 50 years	Male	District A	Hospital H	Not referred	Yes	No	No	No	New case	Negative	Not applicable	Clinical	Pulmonary	Linked at clinic	Valid present date	Still on treatment	7	1	NA
Over 50 years	Male	District A	Hospital H	Not referred	Yes	No	Yes	No	New case	Negative	Not applicable	Clinical	Pulmonary	Not linked to care	NA	NA	7	NA	NA
Over 50 years	Female	District A	Hospital H	Referred	Yes	No	No	No	Retreatment case	Negative	Not applicable	Clinical	Pulmonary	Linked at clinic	Valid present date	Missing	7	11	NA
Over 50 years	Male	District A	Hospital H	Not referred	Yes	No	Yes	Yes	New case	Negative	Not applicable	Microbiological	Pulmonary	Linked at clinic	Valid present date	Still on treatment	12	28	NA
30-49 years	Male	District A	Hospital H	Not referred	Yes	No	No	No	New case	Positive	No	Microbiological	Pulmonary	Linked at clinic	Valid present date	Still on treatment	11	5	NA
30-49 years	Male	District A	Hospital H	Referred	Yes	No	Yes	Yes	New case	Positive	Yes	Clinical	Extrapulmonary	Linked at clinic	Valid present date	Still on treatment	6	0	NA
18-29 years	Male	District A	Hospital H	Referred	Yes	No	Yes	No	New case	Positive	Yes	Microbiological	Pulmonary	Linked at clinic	Valid present date	Still on treatment	9	19	NA
Over 50 years	Female	District A	Hospital H	Referred	No	No	No	No	New case	Positive	Yes	Microbiological	Pulmonary	Linked at clinic	Valid present date	Still on treatment	16	15	NA
Over 50 years	Female	District A	Hospital H	Referred	Yes	No	No	No	New case	Negative	Not applicable	Clinical	Pulmonary	Linked at clinic	Valid present date	Still on treatment	6	8	NA
Over 50 years	Male	District A	Hospital H	Not referred	No	No	No	No	New case	Positive	No	Microbiological	Pulmonary	Died	Valid death date	Still on treatment	0	21	21
30-49 years	Male	District A	Hospital H	Not referred	Yes	No	No	Yes	New case	Positive	Yes	Microbiological	Pulmonary	Linked at clinic	Missing present date	NA	12	NA	NA
30-49 years	Male	District A	Hospital H	Not referred	No	No	No	No	New case	Positive	Yes	Microbiological	Pulmonary	Linked at clinic	Missing present date	NA	15	NA	NA
30-49 years	Male	District A	Hospital H	Not referred	Yes	No	Yes	Yes	New case	Positive	Yes	Clinical	Extrapulmonary	Linked at clinic	Valid present date	NA	6	5	NA
Over 50 years	Male	District A	Hospital H	Referred	Yes	No	No	No	New case	Positive	Yes	Clinical	Pulmonary	Linked at clinic	Missing present date	NA	15	NA	NA
30-49 years	Female	District A	Hospital H	Not referred	Yes	No	No	No	Retreatment case	Positive	Yes	Clinical	Pulmonary	Not linked to care	NA	NA	6	NA	NA
30-49 years	Female	District A	Hospital H	Not referred	No	No	No	No	New case	Positive	Yes	Microbiological	Pulmonary	Linked at clinic	Invalid present date	Still on treatment	19	-18	NA
Over 50 years	Female	District A	Hospital H	Not referred	No	No	No	No	New case	Unknown	Not applicable	Clinical	Extrapulmonary	Not linked to care	NA	NA	1	NA	NA
30-49 years	Female	District A	Hospital H	Not referred	No	No	No	No	New case	Positive	Yes	Microbiological	Pulmonary	Linked at clinic	Valid present date	NA	6	281	NA
30-49 years	Female	District A	Hospital C	Not referred	No	No	Yes	No	New case	Positive	Yes	Microbiological	Extrapulmonary	Linked at clinic	Valid present date	NA	92	121	NA
30-49 years	Male	District A	Hospital C	Not referred	Yes	No	No	No	New case	Positive	Yes	Microbiological	Extrapulmonary	Linked at clinic	Valid present date	Still on treatment	0	10	NA
Over 50 years	Male	District A	Hospital C	Not referred	No	No	No	No	Retreatment case	Positive	Yes	Clinical	Pulmonary	Linked at clinic	Valid present date	Still on treatment	46	28	NA
18-29 years	Female	District A	Hospital C	Referred	Yes	No	No	No	New case	Positive	Yes	Clinical	Pulmonary	Linked at clinic	Valid present date	Still on treatment	3	1	NA
30-49 years	Male	District A	Hospital C	Not referred	Yes	No	Yes	No	New case	Positive	Yes	Clinical	Pulmonary	Linked at clinic	Valid present date	Still on treatment	2	14	NA
30-49 years	Male	District A	Hospital C	Not referred	No	No	No	No	New case	Positive	No	Clinical	Extrapulmonary	Linked at clinic	Invalid present date	Missing	7	-7	NA
30-49 years	Female	District A	Hospital C	Referred	No	No	No	No	New case	Negative	Not applicable	Microbiological	Pulmonary	Linked at clinic	Valid present date	Died	7	2	NA
18-29 years	Female	District A	Hospital C	Not referred	Yes	No	Yes	No	New case	Negative	Not applicable	Microbiological	Pulmonary	Linked at clinic	Valid present date	Still on treatment	27	1	NA
Over 50 years	Male	District A	Hospital C	Not referred	No	No	No	No	New case	Unknown	Not applicable	Clinical	Extrapulmonary	Linked at clinic	Valid present date	Still on treatment	11	7	NA
30-49 years	Female	District A	Hospital C	Not referred	Yes	No	No	No	New case	Positive	Yes	Microbiological	Pulmonary	Linked at clinic	Valid present date	Died	0	0	NA
30-49 years	Female	District A	Hospital C	Referred	Yes	No	No	No	New case	Positive	Yes	Clinical	Pulmonary	Linked at clinic	Valid present date	Completed	0	49	NA
18-29 years	Male	District A	Hospital C	Not referred	Yes	No	No	No	New case	Positive	Yes	Clinical	Pulmonary	Linked at clinic	Valid present date	Died	5	0	NA
30-49 years	Male	District A	Hospital C	Not referred	No	No	No	No	New case	Positive	Yes	Microbiological	Pulmonary	Linked at clinic	Valid present date	Still on treatment	59	0	NA
30-49 years	Male	District A	Hospital C	Referred	Yes	No	No	No	New case	Negative	Not applicable	Microbiological	Pulmonary	Linked at clinic	Valid present date	Still on treatment	25	15	NA
30-49 years	Male	District A	Hospital C	Not referred	Yes	No	No	No	New case	Negative	Not applicable	Microbiological	Pulmonary	Linked at clinic	Invalid present date	Still on treatment	71	-18	NA
18-29 years	Male	District A	Hospital C	Referred	No	No	No	Yes	New case	Negative	Not applicable	Clinical	Extrapulmonary	Linked at clinic	Invalid present date	Still on treatment	6	-31	NA
30-49 years	Male	District A	Hospital C	Referred	Yes	No	No	No	New case	Negative	Not applicable	Clinical	Pulmonary	Linked at clinic	Valid present date	Lost to care	0	27	NA
18-29 years	Female	District A	Hospital C	Referred	No	No	No	No	New case	Negative	Not applicable	Clinical	Pulmonary	Linked at clinic	Valid present date	Still on treatment	0	26	NA
18-29 years	Female	District A	Hospital C	Referred	Yes	Yes	Yes	Yes	New case	Negative	Not applicable	Microbiological	Pulmonary	Linked at clinic	Valid present date	Still on treatment	0	3	NA
30-49 years	Male	District A	Hospital C	Not referred	Yes	No	Yes	No	New case	Positive	Yes	Clinical	Pulmonary	Linked at clinic	Valid present date	Still on treatment	3	14	NA
18-29 years	Male	District A	Hospital C	Referred	No	No	No	No	New case	Negative	Not applicable	Microbiological	Pulmonary	Linked at clinic	Valid present date	Still on treatment	0	8	NA
Over 50 years	Male	District A	Hospital C	Not referred	No	No	No	Yes	New case	Positive	Yes	Clinical	Pulmonary	Linked at clinic	Valid present date	Still on treatment	9	5	NA
30-49 years	Male	District A	Hospital C	Referred	Yes	Yes	Yes	Yes	New case	Positive	Yes	Clinical	Pulmonary	Linked at clinic	Valid present date	Still on treatment	7	0	NA
Over 50 years	Male	District A	Hospital C	Referred	No	No	No	Yes	New case	Negative	Not applicable	Microbiological	Pulmonary	Linked at clinic	Valid present date	Still on treatment	11	0	NA
Over 50 years	Male	District A	Hospital C	Referred	No	No	Yes	No	New case	Negative	Not applicable	Microbiological	Extrapulmonary	Linked at clinic	Valid present date	Completed	0	9	NA
Over 50 years	Male	District A	Hospital C	Not referred	Yes	Yes	No	No	New case	Negative	Not applicable	Clinical	Pulmonary	Linked at clinic	Valid present date	Still on treatment	1	8	NA
Over 50 years	Male	District A	Hospital C	Referred	Yes	No	Yes	Yes	New case	Negative	Not applicable	Clinical	Pulmonary	Not linked to care	NA	NA	8	NA	NA
Over 50 years	Male	District A	Hospital C	Not referred	Yes	No	No	No	New case	Negative	Not applicable	Clinical	Pulmonary	Linked at clinic	Valid present date	Still on treatment	12	8	NA
Over 50 years	Female	District A	Hospital C	Not referred	Yes	No	Yes	No	Retreatment case	Positive	Yes	Clinical	Pulmonary	Linked at clinic	Invalid present date	NA	39	-124	NA
30-49 years	Male	District A	Hospital C	Not referred	Yes	No	No	No	New case	Negative	Not applicable	Microbiological	Pulmonary	Linked at clinic	Valid present date	Still on treatment	7	0	NA
18-29 years	Female	District A	Hospital C	Not referred	Yes	No	No	No	New case	Positive	Yes	Clinical	Pulmonary	Linked at clinic	Valid present date	Completed	2	40	NA
18-29 years	Female	District A	Hospital C	Not referred	Yes	No	No	No	New case	Positive	Yes	Clinical	Pulmonary	Linked at clinic	Missing present date	NA	2	NA	NA
30-49 years	Male	District A	Hospital C	Referred	Yes	No	No	No	Retreatment case	Positive	Yes	Microbiological	Pulmonary	Linked at clinic	Invalid present date	Still on treatment	49	-41	NA
30-49 years	Female	District A	Hospital C	Referred	Yes	No	No	No	New case	Positive	Yes	Microbiological	Pulmonary	Linked at clinic	Valid present date	Completed	10	22	NA
Over 50 years	Male	District A	Hospital C	Referred	No	No	No	No	New case	Positive	No	Microbiological	Pulmonary	Linked at clinic	Invalid present date	Still on treatment	26	-26	NA
Over 50 years	Male	District A	Hospital C	Not referred	No	No	Yes	No	New case	Positive	Yes	Clinical	Pulmonary	Not linked to care	NA	NA	12	NA	NA
30-49 years	Female	District A	Hospital C	Not referred	Yes	No	Yes	No	New case	Positive	Yes	Clinical	Pulmonary	Not linked to care	NA	NA	4	NA	NA
30-49 years	Male	District A	Hospital C	Referred	Yes	No	Yes	No	New case	Positive	No	Microbiological	Pulmonary	Linked at clinic	Valid present date	Still on treatment	4	34	NA
30-49 years	Female	District A	Hospital C	Not referred	No	No	No	No	New case	Positive	Yes	Clinical	Pulmonary	Not linked to care	NA	NA	5	NA	NA
Over 50 years	Male	District A	Hospital C	Not referred	Yes	No	No	No	New case	Positive	Yes	Clinical	Pulmonary	Linked at clinic	Valid present date	Completed	0	8	NA
30-49 years	Female	District A	Hospital C	Not referred	Yes	No	No	No	New case	Positive	Yes	Clinical	Pulmonary	Linked at clinic	Invalid present date	NA	11	-9	NA
18-29 years	Male	District A	Hospital C	Not referred	No	No	Yes	Yes	New case	Negative	Not applicable	Clinical	Pulmonary	Linked at clinic	Valid present date	Still on treatment	8	4	NA
Over 50 years	Male	District A	Hospital C	Not referred	No	No	No	No	Retreatment case	Positive	No	Microbiological	Pulmonary	Linked at clinic	Valid present date	Transfer out	3	0	NA
18-29 years	Female	District A	Hospital C	Not referred	Yes	No	No	No	New case	Negative	Not applicable	Clinical	Pulmonary	Linked at clinic	Invalid present date	NA	6	-6	NA
30-49 years	Female	District A	Hospital C	Referred	Yes	No	No	No	New case	Positive	Yes	Clinical	Pulmonary	Linked at clinic	Invalid present date	Lost to care	5	-4	NA
18-29 years	Female	District A	Hospital C	Not referred	Yes	No	Yes	Yes	New case	Positive	Yes	Clinical	Pulmonary	Linked at clinic	Valid present date	Completed	1	27	NA
Over 50 years	Male	District A	Hospital C	Not referred	Yes	No	No	Yes	New case	Negative	Not applicable	Microbiological	Pulmonary	Linked at clinic	Valid present date	Still on treatment	10	3	NA
30-49 years	Male	District A	Hospital C	Not referred	Yes	No	No	No	New case	Positive	Yes	Clinical	Extrapulmonary	Not linked to care	NA	NA	15	NA	NA
30-49 years	Female	District A	Hospital C	Referred	No	No	No	No	New case	Positive	Yes	Microbiological	Pulmonary	Died	Valid death date	NA	8	NA	57
30-49 years	Female	District A	Hospital C	Not referred	Yes	Yes	Yes	Yes	New case	Positive	Yes	Clinical	Pulmonary	Not linked to care	NA	NA	20	NA	NA
Over 50 years	Male	District A	Hospital C	Referred	Yes	No	No	Yes	New case	Negative	Not applicable	Microbiological	Pulmonary	Linked at clinic	Valid present date	Still on treatment	1	10	NA
30-49 years	Female	District A	Hospital C	Not referred	No	No	No	No	Retreatment case	Positive	Yes	Clinical	Pulmonary	Linked at clinic	Valid present date	Still on treatment	14	27	NA
30-49 years	Male	District A	Hospital C	Not referred	No	No	No	No	New case	Positive	Yes	Clinical	Extrapulmonary	Linked at clinic	Valid present date	Still on treatment	0	11	NA
18-29 years	Female	District A	Hospital C	Referred	Yes	No	No	No	New case	Positive	Yes	Clinical	Pulmonary	Linked at clinic	Valid present date	NA	7	32	NA
Over 50 years	Male	District A	Hospital C	Not referred	No	No	No	No	New case	Positive	No	Microbiological	Pulmonary	Not linked to care	NA	NA	3	NA	NA
18-29 years	Female	District A	Hospital C	Not referred	No	No	No	No	New case	Positive	No	Clinical	Extrapulmonary	Linked at clinic	Valid present date	Still on treatment	0	33	NA
30-49 years	Female	District A	Hospital C	Not referred	No	No	No	No	New case	Positive	Yes	Clinical	Pulmonary	Not linked to care	NA	NA	0	NA	NA
18-29 years	Female	District A	Hospital C	Not referred	No	No	No	No	New case	Positive	Yes	Microbiological	Pulmonary	Died	Missing death date	NA	8	NA	NA
30-49 years	Female	District A	Hospital C	Not referred	No	No	No	No	New case	Positive	No	Clinical	Pulmonary	Linked at clinic	Valid present date	Transfer out	0	19	NA
18-29 years	Male	District A	Hospital C	Not referred	No	No	No	No	New case	Positive	Yes	Clinical	Pulmonary	Linked at clinic	Valid present date	Still on treatment	0	28	NA
30-49 years	Female	District A	Hospital C	Referred	No	No	No	No	New case	Positive	No	Microbiological	Extrapulmonary	Linked at clinic	Valid present date	Still on treatment	26	41	NA
30-49 years	Female	District A	Hospital C	Not referred	No	No	No	No	New case	Negative	Not applicable	Microbiological	Pulmonary	Linked at clinic	Valid present date	NA	0	30	NA
30-49 years	Male	District A	Hospital D	Not referred	No	No	No	No	New case	Positive	Yes	Microbiological	Extrapulmonary	Not linked to care	NA	NA	13	NA	NA
18-29 years	Female	District A	Hospital D	Not referred	No	No	No	No	New case	Positive	Yes	Microbiological	Pulmonary	Linked at clinic	Valid present date	Still on treatment	-6	31	NA
18-29 years	Male	District A	Hospital D	Referred	Yes	No	Yes	No	New case	Positive	Yes	Microbiological	Pulmonary	Linked at clinic	Valid present date	Still on treatment	5	0	NA
18-29 years	Female	District A	Hospital D	Referred	Yes	No	No	No	New case	Positive	Yes	Microbiological	Pulmonary	Linked at clinic	Invalid present date	NA	12	-10	NA
18-29 years	Male	District A	Hospital D	Referred	Yes	No	No	No	New case	Unknown	Not applicable	Microbiological	Extrapulmonary	Not linked to care	NA	NA	7	NA	NA
18-29 years	Female	District A	Hospital D	Not referred	Yes	No	Yes	No	New case	Positive	Yes	Microbiological	Extrapulmonary	Linked at clinic	Invalid present date	NA	20	-28	NA
18-29 years	Male	District A	Hospital D	Not referred	Yes	No	No	Yes	New case	Negative	Not applicable	Clinical	Extrapulmonary	Linked at clinic	Valid present date	Still on treatment	10	25	NA
30-49 years	Male	District A	Hospital D	Not referred	Yes	No	No	No	New case	Negative	Not applicable	Clinical	Pulmonary	Linked at clinic	Valid present date	Still on treatment	4	27	NA
Over 50 years	Female	District A	Hospital D	Not referred	Yes	Yes	Yes	No	New case	Positive	Yes	Clinical	Pulmonary	Linked at clinic	Valid present date	Still on treatment	5	16	NA
30-49 years	Female	District A	Hospital D	Referred	Yes	Yes	Yes	Yes	New case	Positive	Yes	Microbiological	Pulmonary	Not linked to care	NA	NA	6	NA	NA
18-29 years	Female	District A	Hospital D	Referred	Yes	No	Yes	No	Retreatment case	Positive	Yes	Microbiological	Pulmonary	Linked at clinic	Valid present date	Still on treatment	4	1	NA
18-29 years	Male	District A	Hospital D	Not referred	Yes	No	No	No	New case	Positive	Yes	Clinical	Extrapulmonary	Linked at clinic	Missing present date	NA	17	NA	NA
30-49 years	Male	District A	Hospital D	Referred	Yes	No	No	No	New case	Positive	Yes	Microbiological	Pulmonary	Linked at clinic	Valid present date	Still on treatment	4	1	NA
30-49 years	Male	District A	Hospital D	Not referred	Yes	No	No	No	New case	Negative	Not applicable	Clinical	Pulmonary	Not linked to care	NA	NA	6	NA	NA
30-49 years	Male	District A	Hospital D	Referred	No	No	No	No	New case	Unknown	Not applicable	Microbiological	Pulmonary	Linked at clinic	Valid present date	Still on treatment	4	0	NA
Over 50 years	Male	District A	Hospital D	Not referred	Yes	Yes	Yes	Yes	New case	Negative	Not applicable	Clinical	Pulmonary	Died	Missing death date	NA	2	NA	NA
30-49 years	Male	District A	Hospital D	Not referred	No	No	No	No	New case	Positive	Yes	Microbiological	Pulmonary	Linked at clinic	Valid present date	Still on treatment	25	28	NA
30-49 years	Female	District A	Hospital D	Not referred	Yes	No	No	No	New case	Positive	Yes	Microbiological	Pulmonary	Not linked to care	NA	NA	21	NA	NA
Over 50 years	Male	District A	Hospital D	Not referred	Yes	No	No	Yes	New case	Positive	Yes	Clinical	Pulmonary	Linked at clinic	Valid present date	Still on treatment	7	3	NA
Over 50 years	Female	District A	Hospital D	Not referred	Yes	Yes	No	No	New case	Negative	Not applicable	Clinical	Extrapulmonary	Linked at clinic	Valid present date	Still on treatment	26	0	NA
18-29 years	Male	District A	Hospital D	Not referred	No	No	Yes	No	New case	Positive	Yes	Clinical	Extrapulmonary	Linked at clinic	Valid present date	Died	25	15	NA
30-49 years	Male	District A	Hospital D	Not referred	Yes	No	Yes	Yes	New case	Negative	Not applicable	Clinical	Pulmonary	Not linked to care	NA	NA	7	NA	NA
30-49 years	Male	District A	Hospital D	Referred	Yes	No	No	No	New case	Positive	Yes	Microbiological	Pulmonary	Linked at clinic	Valid present date	Still on treatment	5	15	NA
Over 50 years	Male	District A	Hospital D	Not referred	No	No	Yes	No	New case	Positive	Yes	Microbiological	Pulmonary	Linked at clinic	Valid present date	Still on treatment	33	26	NA
18-29 years	Female	District A	Hospital D	Not referred	Yes	No	No	No	New case	Negative	Not applicable	Microbiological	Pulmonary	Linked at clinic	Valid present date	Still on treatment	5	0	NA
30-49 years	Male	District A	Hospital D	Referred	Yes	No	No	No	New case	Negative	Not applicable	Microbiological	Pulmonary	Linked at clinic	Valid present date	Lost to care	5	9	NA
30-49 years	Male	District A	Hospital D	Referred	Yes	No	Yes	No	Retreatment case	Negative	Not applicable	Microbiological	Pulmonary	Linked at clinic	Valid present date	Completed	13	5	NA
30-49 years	Female	District A	Hospital D	Not referred	Yes	No	No	No	New case	Positive	Yes	Microbiological	Extrapulmonary	Linked at clinic	Valid present date	Still on treatment	11	0	NA
30-49 years	Female	District A	Hospital D	Not referred	Yes	No	No	Yes	New case	Positive	Yes	Clinical	Pulmonary	Linked at clinic	Valid present date	Still on treatment	6	0	NA
18-29 years	Male	District A	Hospital D	Referred	Yes	No	No	No	New case	Negative	Not applicable	Microbiological	Pulmonary	Linked at clinic	Valid present date	Still on treatment	5	20	NA
30-49 years	Male	District A	Hospital D	Not referred	Yes	Yes	No	No	New case	Positive	Yes	Microbiological	Pulmonary	Linked at clinic	Valid present date	Completed	14	0	NA
30-49 years	Female	District A	Hospital D	Not referred	Yes	No	No	No	New case	Negative	Not applicable	Microbiological	Pulmonary	Linked at clinic	Valid present date	Still on treatment	6	0	NA
30-49 years	Male	District A	Hospital D	Referred	No	No	Yes	No	New case	Negative	Not applicable	Microbiological	Extrapulmonary	Linked at clinic	Valid present date	Still on treatment	0	2	NA
30-49 years	Male	District A	Hospital D	Referred	No	No	No	No	New case	Positive	Yes	Clinical	Pulmonary	Linked at clinic	Valid present date	Still on treatment	76	0	NA
30-49 years	Male	District A	Hospital D	Not referred	Yes	No	No	No	New case	Positive	Yes	Clinical	Pulmonary	Linked at clinic	Valid present date	Lost to care	6	60	NA
Over 50 years	Male	District A	Hospital D	Not referred	Yes	Yes	Yes	No	New case	Negative	Not applicable	Microbiological	Extrapulmonary	Linked at clinic	Invalid present date	NA	4	-4	NA
30-49 years	Female	District A	Hospital D	Not referred	Yes	No	No	No	Retreatment case	Positive	Yes	Microbiological	Pulmonary	Linked at clinic	Valid present date	Still on treatment	20	30	NA
18-29 years	Male	District A	Hospital D	Not referred	Yes	No	No	No	New case	Positive	Yes	Microbiological	Extrapulmonary	Linked at clinic	Valid present date	Still on treatment	11	0	NA
30-49 years	Female	District A	Hospital D	Not referred	Yes	No	No	No	New case	Positive	Yes	Microbiological	Pulmonary	Linked at clinic	Valid present date	Still on treatment	13	0	NA
30-49 years	Female	District A	Hospital D	Not referred	Yes	No	No	Yes	New case	Positive	Yes	Microbiological	Pulmonary	Not linked to care	NA	NA	8	NA	NA
30-49 years	Female	District A	Hospital D	Not referred	Yes	No	No	No	New case	Positive	Yes	Clinical	Pulmonary	Linked at clinic	Valid present date	Still on treatment	47	26	NA
30-49 years	Female	District A	Hospital D	Not referred	Yes	No	No	No	New case	Positive	Yes	Microbiological	Pulmonary	Linked at clinic	Valid present date	Still on treatment	12	0	NA
18-29 years	Female	District A	Hospital D	Not referred	Yes	No	No	No	Retreatment case	Positive	Yes	Microbiological	Pulmonary	Linked at clinic	Valid present date	Still on treatment	78	27	NA
Over 50 years	Male	District A	Hospital D	Not referred	No	No	No	No	New case	Negative	Not applicable	Clinical	Pulmonary	Not linked to care	NA	NA	78	NA	NA
Over 50 years	Male	District A	Hospital G	Not referred	No	No	No	No	New case	Unknown	Not applicable	Microbiological	Pulmonary	Not linked to care	NA	NA	0	NA	NA
30-49 years	Female	District A	Hospital G	Not referred	No	No	No	No	New case	Positive	Yes	Clinical	Pulmonary	Linked at clinic	Valid present date	Still on treatment	14	4	NA
18-29 years	Male	District A	Hospital G	Not referred	Yes	No	No	No	New case	Positive	Yes	Microbiological	Pulmonary	Linked at clinic	Invalid present date	Completed	23	-47	NA
Over 50 years	Female	District A	Hospital G	Not referred	Yes	No	Yes	No	New case	Positive	No	Microbiological	Pulmonary	Linked at clinic	Valid present date	Completed	7	7	NA
30-49 years	Female	District A	Hospital G	Not referred	Yes	No	No	No	New case	Positive	Yes	Microbiological	Pulmonary	Linked at clinic	Valid present date	Still on treatment	10	12	NA
30-49 years	Male	District A	Hospital G	Not referred	Yes	No	Yes	No	Retreatment case	Positive	Yes	Microbiological	Pulmonary	Linked at clinic	Valid present date	Still on treatment	28	0	NA
30-49 years	Male	District A	Hospital G	Not referred	Yes	No	Yes	No	New case	Positive	Yes	Clinical	Pulmonary	Linked at clinic	Valid present date	Completed	12	19	NA
Over 50 years	Female	District A	Hospital G	Not referred	No	No	No	No	New case	Positive	Yes	Microbiological	Pulmonary	Linked at clinic	Valid present date	Completed	17	17	NA
Over 50 years	Female	District A	Hospital G	Not referred	No	No	No	No	New case	Positive	Yes	Microbiological	Pulmonary	Not linked to care	NA	NA	9	NA	NA
18-29 years	Female	District A	Hospital G	Not referred	Yes	No	No	No	New case	Positive	Yes	Clinical	Pulmonary	Not linked to care	NA	NA	10	NA	NA
30-49 years	Female	District A	Hospital G	Not referred	No	No	No	No	New case	Positive	Yes	Microbiological	Pulmonary	Linked at clinic	Valid present date	Died	7	0	NA
Over 50 years	Female	District A	Hospital G	Not referred	No	No	No	No	New case	Negative	Not applicable	Microbiological	Pulmonary	Died	Missing death date	NA	4	NA	NA
30-49 years	Male	District A	Hospital G	Not referred	Yes	No	Yes	No	New case	Negative	Not applicable	Microbiological	Pulmonary	Linked at clinic	Valid present date	Still on treatment	8	1	NA
Over 50 years	Male	District A	Hospital G	Not referred	No	No	No	No	New case	Negative	Not applicable	Clinical	Pulmonary	Not linked to care	NA	NA	4	NA	NA
30-49 years	Male	District A	Hospital G	Not referred	Yes	No	No	No	New case	Positive	Yes	Microbiological	Pulmonary	Linked at clinic	Valid present date	Still on treatment	9	12	NA
30-49 years	Male	District A	Hospital G	Not referred	Yes	No	No	No	New case	Negative	Not applicable	Microbiological	Pulmonary	Linked at clinic	Valid present date	Lost to care	8	0	NA
18-29 years	Female	District A	Hospital G	Not referred	No	No	No	No	New case	Negative	Not applicable	Microbiological	Pulmonary	Linked at clinic	Valid present date	Still on treatment	1	0	NA
30-49 years	Male	District A	Hospital G	Not referred	No	No	No	No	New case	Positive	Yes	Microbiological	Pulmonary	Linked at clinic	Valid present date	Died	44	34	NA
30-49 years	Male	District A	Hospital G	Referred	Yes	No	No	No	Retreatment case	Positive	Yes	Clinical	Pulmonary	Linked at clinic	Valid present date	Completed	0	0	NA
18-29 years	Female	District A	Hospital G	Referred	No	No	No	No	New case	Positive	Yes	Microbiological	Extrapulmonary	Linked at clinic	Invalid present date	Died	21	-13	NA
30-49 years	Male	District A	Hospital G	Not referred	Yes	No	No	No	New case	Positive	Yes	Microbiological	Pulmonary	Linked at clinic	Valid present date	Completed	6	0	NA
18-29 years	Male	District A	Hospital G	Not referred	Yes	No	No	No	Retreatment case	Negative	Not applicable	Microbiological	Pulmonary	Linked at clinic	Valid present date	Still on treatment	20	7	NA
30-49 years	Female	District A	Hospital G	Not referred	Yes	No	No	Yes	New case	Positive	Yes	Clinical	Pulmonary	Not linked to care	NA	NA	49	NA	NA
18-29 years	Male	District A	Hospital G	Not referred	No	No	No	No	New case	Positive	No	Microbiological	Pulmonary	Linked at clinic	Valid present date	Still on treatment	19	33	NA
Over 50 years	Male	District A	Hospital G	Not referred	Yes	No	Yes	Yes	New case	Positive	No	Microbiological	Pulmonary	Linked at clinic	Valid present date	Still on treatment	1	1	NA
18-29 years	Female	District A	Hospital G	Not referred	No	No	No	No	New case	Positive	Yes	Clinical	Pulmonary	Linked at clinic	Invalid present date	Still on treatment	38	-31	NA
30-49 years	Male	District A	Hospital G	Not referred	Yes	No	No	No	New case	Positive	Yes	Microbiological	Pulmonary	Linked at clinic	Valid present date	Still on treatment	0	32	NA
18-29 years	Male	District A	Hospital G	Referred	Yes	Yes	Yes	No	New case	Negative	Not applicable	Clinical	Pulmonary	Linked at clinic	Valid present date	Still on treatment	20	1	NA
30-49 years	Male	District A	Hospital G	Not referred	Yes	No	No	No	Retreatment case	Positive	Yes	Clinical	Pulmonary	Linked at clinic	Valid present date	Transfer out	16	12	NA
30-49 years	Male	District A	Hospital G	Not referred	Yes	No	No	No	New case	Positive	Yes	Clinical	Pulmonary	Died	Valid death date	NA	6	NA	16
18-29 years	Male	District A	Hospital G	Referred	Yes	No	No	No	New case	Negative	Not applicable	Microbiological	Pulmonary	Linked at clinic	Valid present date	Still on treatment	15	0	NA
30-49 years	Female	District A	Hospital G	Referred	No	No	No	No	New case	Positive	Yes	Microbiological	Pulmonary	Linked at clinic	Valid present date	Still on treatment	12	0	NA
30-49 years	Male	District A	Hospital G	Not referred	Yes	No	No	No	Retreatment case	Positive	Yes	Microbiological	Pulmonary	Linked at clinic	Valid present date	Still on treatment	28	2	NA
30-49 years	Female	District A	Hospital G	Not referred	Yes	No	No	No	New case	Positive	Yes	Microbiological	Pulmonary	Linked at clinic	Valid present date	Still on treatment	26	0	NA
30-49 years	Male	District A	Hospital G	Referred	Yes	No	No	Yes	New case	Positive	Yes	Microbiological	Pulmonary	Linked at clinic	Valid present date	Still on treatment	1	0	NA
Over 50 years	Male	District A	Hospital G	Not referred	No	No	No	No	New case	Negative	Not applicable	Microbiological	Pulmonary	Linked at clinic	Valid present date	Still on treatment	2	2	NA
30-49 years	Female	District A	Hospital J	Referred	Yes	Yes	Yes	No	New case	Positive	Yes	Clinical	Pulmonary	Linked at clinic	Valid present date	Transfer out	14	14	NA
18-29 years	Female	District A	Hospital J	Not referred	Yes	Yes	No	Yes	New case	Positive	Yes	Clinical	Pulmonary	Linked at clinic	Valid present date	Still on treatment	11	1	NA
30-49 years	Female	District A	Hospital J	Referred	No	No	Yes	Yes	New case	Positive	Yes	Clinical	Pulmonary	Linked at clinic	Valid present date	Still on treatment	21	0	NA
18-29 years	Male	District A	Hospital J	Not referred	Yes	Yes	Yes	No	Retreatment case	Positive	Yes	Microbiological	Pulmonary	Linked at clinic	Valid present date	Completed	10	0	NA
30-49 years	Male	District A	Hospital J	Not referred	No	No	No	No	Retreatment case	Positive	Yes	Microbiological	Pulmonary	Linked at clinic	Valid present date	Still on treatment	2	15	NA
Over 50 years	Male	District A	Hospital J	Not referred	Yes	Yes	Yes	Yes	New case	Positive	No	Clinical	Pulmonary	Linked at clinic	Valid present date	Still on treatment	3	4	NA
30-49 years	Male	District A	Hospital J	Not referred	Yes	Yes	Yes	Yes	New case	Positive	Yes	Clinical	Pulmonary	Linked at clinic	Valid present date	Still on treatment	7	46	NA
30-49 years	Female	District A	Hospital J	Not referred	No	No	No	No	New case	Positive	Yes	Clinical	Pulmonary	Linked at clinic	Valid present date	NA	9	298	NA
30-49 years	Female	District A	Hospital J	Referred	Yes	No	No	No	New case	Positive	No	Clinical	Pulmonary	Linked at clinic	Invalid present date	NA	5	-3	NA
30-49 years	Female	District A	Hospital J	Not referred	No	No	Yes	No	New case	Positive	Yes	Microbiological	Pulmonary	Linked at clinic	Valid present date	Completed	15	15	NA
18-29 years	Male	District A	Hospital J	Not referred	No	No	No	No	New case	Positive	No	Microbiological	Pulmonary	Linked at clinic	Valid present date	Still on treatment	40	9	NA
18-29 years	Male	District A	Hospital J	Referred	Yes	No	Yes	Yes	New case	Positive	Yes	Microbiological	Pulmonary	Linked at clinic	Valid present date	Cured	23	0	NA
30-49 years	Male	District A	Hospital J	Not referred	Yes	No	No	Yes	New case	Positive	No	Microbiological	Pulmonary	Linked at clinic	Valid present date	Died	0	3	NA
30-49 years	Female	District A	Hospital J	Not referred	Yes	No	No	No	New case	Positive	No	Microbiological	Pulmonary	Linked at clinic	Valid present date	Completed	9	4	NA
Over 50 years	Female	District A	Hospital J	Referred	Yes	Yes	No	Yes	New case	Positive	Yes	Clinical	Pulmonary	Linked at clinic	Valid present date	Died	3	7	NA
30-49 years	Female	District A	Hospital J	Not referred	Yes	No	No	Yes	New case	Positive	Yes	Clinical	Pulmonary	Linked at clinic	Valid present date	Still on treatment	9	7	NA
30-49 years	Male	District A	Hospital J	Not referred	Yes	No	No	No	New case	Positive	Yes	Microbiological	Pulmonary	Linked at clinic	Valid present date	Still on treatment	2	20	NA
18-29 years	Female	District A	Hospital J	Referred	Yes	No	No	No	New case	Positive	Yes	Clinical	Extrapulmonary	Linked at clinic	Valid present date	Still on treatment	3	0	NA
30-49 years	Female	District A	Hospital J	Not referred	Yes	Yes	Yes	Yes	New case	Positive	No	Clinical	Pulmonary	Linked at clinic	Invalid present date	NA	8	-2	NA
18-29 years	Female	District A	Hospital J	Not referred	Yes	No	Yes	Yes	New case	Positive	Yes	Clinical	Pulmonary	Linked at clinic	Valid present date	Still on treatment	14	0	NA
30-49 years	Male	District A	Hospital J	Referred	Yes	Yes	No	No	New case	Positive	Yes	Clinical	Extrapulmonary	Linked at clinic	Invalid present date	NA	45	-14	NA
Over 50 years	Male	District A	Hospital J	Not referred	Yes	No	No	No	New case	Negative	Not applicable	Clinical	Extrapulmonary	Died	Missing death date	NA	14	NA	NA
30-49 years	Male	District A	Hospital J	Not referred	Yes	Yes	No	No	New case	Negative	Not applicable	Clinical	Pulmonary	Linked at clinic	Valid present date	Still on treatment	13	6	NA
Over 50 years	Female	District A	Hospital J	Not referred	No	No	Yes	Yes	New case	Negative	Not applicable	Clinical	Pulmonary	Linked at clinic	Missing present date	NA	3	NA	NA
30-49 years	Male	District A	Hospital J	Not referred	Yes	Yes	No	No	New case	Negative	Not applicable	Microbiological	Pulmonary	Linked at clinic	Invalid present date	Still on treatment	15	-28	NA
30-49 years	Male	District A	Hospital J	Not referred	Yes	No	No	No	Retreatment case	Positive	Yes	Clinical	Pulmonary	Linked at clinic	Valid present date	Still on treatment	3	61	NA
30-49 years	Female	District A	Hospital J	Referred	No	No	No	No	New case	Positive	Yes	Microbiological	Pulmonary	Linked at clinic	Valid present date	Cured	4	0	NA
30-49 years	Male	District A	Hospital J	Not referred	Yes	Yes	Yes	Yes	New case	Positive	Yes	Clinical	Pulmonary	Linked at clinic	Valid present date	Still on treatment	10	3	NA
30-49 years	Female	District A	Hospital J	Not referred	Yes	No	No	No	New case	Positive	Yes	Microbiological	Pulmonary	Linked at clinic	Valid present date	Still on treatment	10	10	NA
Over 50 years	Female	District A	Hospital J	Not referred	Yes	No	No	No	New case	Negative	Not applicable	Microbiological	Pulmonary	Linked at clinic	Missing present date	NA	8	NA	NA
Over 50 years	Female	District A	Hospital J	Not referred	Yes	No	Yes	No	New case	Positive	Yes	Microbiological	Pulmonary	Linked at clinic	Valid present date	Completed	13	42	NA
30-49 years	Male	District A	Hospital J	Not referred	Yes	No	No	No	New case	Positive	Yes	Clinical	Extrapulmonary	Linked at clinic	Valid present date	Still on treatment	8	5	NA
30-49 years	Female	District A	Hospital J	Not referred	No	No	No	No	New case	Positive	Yes	Microbiological	Pulmonary	Linked at clinic	Invalid present date	Transfer out	17	-2	NA
18-29 years	Female	District A	Hospital J	Not referred	No	No	Yes	No	New case	Positive	Yes	Clinical	Pulmonary	Linked at clinic	Valid present date	Still on treatment	34	43	NA
Over 50 years	Male	District A	Hospital J	Not referred	Yes	No	Yes	Yes	New case	Negative	Not applicable	Clinical	Extrapulmonary	Linked at clinic	Valid present date	NA	13	129	NA
Over 50 years	Female	District A	Hospital J	Referred	No	No	No	No	New case	Negative	Not applicable	Clinical	Pulmonary	Died	Valid death date	NA	7	NA	19
18-29 years	Female	District A	Hospital J	Not referred	No	Yes	No	No	New case	Negative	Not applicable	Clinical	Extrapulmonary	Linked at clinic	Valid present date	Lost to care	4	0	NA
30-49 years	Male	District A	Hospital J	Not referred	No	No	No	No	New case	Negative	Not applicable	Microbiological	Pulmonary	Linked at clinic	Valid present date	Still on treatment	18	9	NA
30-49 years	Female	District A	Hospital J	Not referred	Yes	Yes	Yes	No	New case	Negative	Not applicable	Microbiological	Pulmonary	Linked at clinic	Valid present date	Still on treatment	9	3	NA
Over 50 years	Female	District A	Hospital J	Not referred	Yes	No	No	No	New case	Negative	Not applicable	Clinical	Pulmonary	Linked at clinic	Valid present date	Completed	15	7	NA
30-49 years	Male	District A	Hospital J	Not referred	No	No	No	No	New case	Positive	No	Clinical	Extrapulmonary	Linked at clinic	Valid present date	Transfer out	12	7	NA
30-49 years	Female	District A	Hospital J	Not referred	No	No	Yes	Yes	New case	Positive	Yes	Clinical	Pulmonary	Linked at clinic	Valid present date	Still on treatment	0	0	NA
Over 50 years	Male	District A	Hospital J	Not referred	No	Yes	No	No	New case	Positive	Yes	Clinical	Pulmonary	Linked at clinic	Valid present date	NA	7	119	NA
30-49 years	Female	District A	Hospital J	Not referred	Yes	No	Yes	No	New case	Positive	Yes	Clinical	Extrapulmonary	Not linked to care	NA	NA	8	NA	NA
Over 50 years	Male	District A	Hospital J	Not referred	Yes	No	No	Yes	New case	Positive	Yes	Clinical	Pulmonary	Linked at clinic	Valid present date	Still on treatment	14	2	NA
30-49 years	Female	District A	Hospital J	Not referred	No	No	No	No	New case	Positive	Yes	Clinical	Extrapulmonary	Linked at clinic	Valid present date	Still on treatment	8	9	NA
30-49 years	Female	District A	Hospital J	Not referred	Yes	No	Yes	Yes	New case	Positive	Yes	Clinical	Pulmonary	Linked at clinic	Valid present date	Still on treatment	7	4	NA
30-49 years	Female	District A	Hospital J	Referred	No	No	Yes	Yes	New case	Positive	Yes	Clinical	Pulmonary	Died	Valid death date	NA	14	NA	121
30-49 years	Male	District A	Hospital J	Not referred	Yes	No	Yes	No	New case	Positive	Yes	Clinical	Pulmonary	Linked at clinic	Valid present date	Died	10	0	NA
Over 50 years	Female	District A	Hospital J	Not referred	No	No	No	No	New case	Positive	Yes	Clinical	Extrapulmonary	Died	Valid death date	NA	31	NA	38
30-49 years	Female	District A	Hospital J	Not referred	Yes	No	Yes	Yes	New case	Positive	Yes	Clinical	Extrapulmonary	Linked at clinic	Invalid present date	Still on treatment	4	-4	NA
30-49 years	Female	District A	Hospital J	Not referred	No	No	Yes	No	Retreatment case	Positive	Yes	Microbiological	Pulmonary	Not linked to care	NA	NA	4	NA	NA
Over 50 years	Male	District A	Hospital J	Not referred	Yes	No	No	No	New case	Positive	Yes	Microbiological	Pulmonary	Linked at clinic	Invalid present date	Still on treatment	14	-8	NA
18-29 years	Male	District A	Hospital J	Not referred	No	Yes	No	Yes	New case	Positive	Yes	Microbiological	Pulmonary	Linked at clinic	Valid present date	Still on treatment	17	2	NA
Over 50 years	Female	District A	Hospital J	Not referred	Yes	No	No	No	New case	Negative	Not applicable	Microbiological	Pulmonary	Linked at clinic	Valid present date	Still on treatment	3	18	NA
Over 50 years	Male	District A	Hospital J	Not referred	Yes	No	Yes	No	Retreatment case	Negative	Not applicable	Clinical	Pulmonary	Linked at clinic	Valid present date	Still on treatment	5	17	NA
30-49 years	Male	District A	Hospital J	Not referred	No	No	No	No	New case	Positive	Yes	Microbiological	Pulmonary	Linked at clinic	Valid present date	Still on treatment	17	1	NA
30-49 years	Female	District A	Hospital J	Not referred	No	No	No	No	New case	Negative	Not applicable	Microbiological	Extrapulmonary	Linked at clinic	Valid present date	NA	16	8	NA
30-49 years	Male	District A	Hospital J	Not referred	No	No	Yes	Yes	New case	Positive	Yes	Microbiological	Pulmonary	Linked at clinic	Missing present date	NA	5	NA	NA
18-29 years	Female	District A	Hospital J	Not referred	Yes	No	No	No	New case	Positive	Yes	Clinical	Extrapulmonary	Not linked to care	NA	NA	8	NA	NA
30-49 years	Male	District A	Hospital J	Not referred	Yes	Yes	No	Yes	New case	Positive	Yes	Microbiological	Pulmonary	Not linked to care	NA	NA	8	NA	NA
Over 50 years	Female	District A	Hospital J	Referred	No	No	No	No	New case	Negative	Not applicable	Clinical	Pulmonary	Died	Valid death date	NA	5	NA	7
30-49 years	Male	District A	Hospital J	Not referred	Yes	No	No	No	New case	Positive	Yes	Clinical	Extrapulmonary	Died	Missing death date	NA	0	NA	NA
Over 50 years	Male	District A	Hospital J	Referred	Yes	No	No	No	New case	Positive	No	Microbiological	Pulmonary	Linked at clinic	Valid present date	Still on treatment	11	0	NA
18-29 years	Female	District A	Hospital J	Not referred	No	No	No	No	New case	Negative	Not applicable	Clinical	Extrapulmonary	Linked at clinic	Valid present date	Still on treatment	19	11	NA
30-49 years	Female	District A	Hospital J	Referred	No	No	No	Yes	New case	Negative	Not applicable	Microbiological	Pulmonary	Linked at clinic	Valid present date	Still on treatment	26	13	NA
30-49 years	Male	District A	Hospital J	Not referred	Yes	Yes	No	No	New case	Negative	Not applicable	Microbiological	Pulmonary	Linked at clinic	Valid present date	Still on treatment	15	2	NA
30-49 years	Male	District A	Hospital J	Not referred	Yes	No	Yes	No	New case	Positive	Yes	Clinical	Pulmonary	Linked at clinic	Valid present date	Still on treatment	46	1	NA
30-49 years	Male	District A	Hospital J	Not referred	Yes	No	Yes	Yes	New case	Negative	Not applicable	Microbiological	Pulmonary	Linked at clinic	Valid present date	Still on treatment	3	33	NA
30-49 years	Male	District A	Hospital J	Referred	Yes	No	Yes	Yes	New case	Negative	Not applicable	Microbiological	Pulmonary	Linked at clinic	Valid present date	Still on treatment	10	6	NA
30-49 years	Male	District A	Hospital J	Not referred	Yes	No	No	No	New case	Positive	No	Microbiological	Pulmonary	Linked at clinic	Valid present date	Still on treatment	18	11	NA
30-49 years	Male	District A	Hospital J	Not referred	Yes	No	Yes	No	New case	Negative	Not applicable	Microbiological	Pulmonary	Linked at clinic	Valid present date	Still on treatment	9	5	NA
30-49 years	Male	District A	Hospital J	Not referred	Yes	No	Yes	Yes	New case	Positive	Yes	Clinical	Pulmonary	Linked at clinic	Valid present date	Still on treatment	30	28	NA
Over 50 years	Male	District A	Hospital J	Not referred	No	No	No	No	New case	Negative	Not applicable	Clinical	Extrapulmonary	Not linked to care	NA	NA	9	NA	NA
Over 50 years	Male	District A	Hospital J	Not referred	Yes	No	Yes	No	New case	Negative	Not applicable	Clinical	Pulmonary	Linked at clinic	Valid present date	Still on treatment	0	0	NA
30-49 years	Female	District A	Hospital J	Not referred	Yes	No	No	No	New case	Positive	Yes	Clinical	Extrapulmonary	Linked at clinic	Valid present date	Still on treatment	5	0	NA
Over 50 years	Female	District A	Hospital J	Not referred	No	No	No	No	New case	Negative	Not applicable	Clinical	Extrapulmonary	Linked at clinic	Valid present date	NA	14	274	NA
30-49 years	Female	District A	Hospital J	Not referred	No	No	No	No	New case	Negative	Not applicable	Clinical	Extrapulmonary	Linked at clinic	Valid present date	Still on treatment	7	3	NA
18-29 years	Male	District A	Hospital J	Not referred	Yes	No	No	No	New case	Negative	Not applicable	Microbiological	Pulmonary	Linked at clinic	Invalid present date	NA	6	-3	NA
18-29 years	Male	District A	Hospital J	Not referred	No	No	No	No	New case	Positive	Yes	Clinical	Extrapulmonary	Linked at clinic	Valid present date	Died	13	4	NA
30-49 years	Female	District A	Hospital J	Not referred	No	No	No	No	New case	Negative	Not applicable	Clinical	Pulmonary	Linked at clinic	Valid present date	Still on treatment	2	4	NA
Over 50 years	Male	District A	Hospital J	Not referred	Yes	No	No	No	New case	Positive	Yes	Microbiological	Pulmonary	Linked at clinic	Valid present date	Still on treatment	11	7	NA
18-29 years	Male	District A	Hospital J	Not referred	No	No	No	No	New case	Negative	Not applicable	Microbiological	Extrapulmonary	Linked at clinic	Valid present date	Still on treatment	13	1	NA
30-49 years	Male	District A	Hospital J	Not referred	Yes	No	No	Yes	New case	Positive	Yes	Microbiological	Pulmonary	Linked at clinic	Valid present date	Still on treatment	1	5	NA
30-49 years	Male	District A	Hospital J	Not referred	No	No	No	No	New case	Positive	Yes	Clinical	Pulmonary	Not linked to care	NA	NA	15	NA	NA
Over 50 years	Female	District A	Hospital J	Not referred	Yes	No	No	No	New case	Negative	Not applicable	Clinical	Pulmonary	Linked at clinic	Valid present date	Still on treatment	5	20	NA
30-49 years	Male	District A	Hospital J	Not referred	Yes	No	No	No	New case	Positive	No	Clinical	Pulmonary	Linked at clinic	Valid present date	NA	16	0	NA
Over 50 years	Male	District A	Hospital J	Not referred	No	No	No	No	New case	Unknown	Not applicable	Clinical	Extrapulmonary	Linked at clinic	Valid present date	Still on treatment	16	27	NA
Over 50 years	Male	District A	Hospital J	Not referred	No	No	No	No	New case	Positive	Yes	Microbiological	Pulmonary	Linked at clinic	Missing present date	Still on treatment	18	NA	NA
30-49 years	Male	District A	Hospital J	Not referred	No	No	No	No	New case	Positive	Yes	Microbiological	Pulmonary	Linked at clinic	Valid present date	Still on treatment	11	2	NA
Over 50 years	Male	District A	Hospital J	Not referred	No	No	No	No	New case	Negative	Not applicable	Microbiological	Pulmonary	Not linked to care	NA	NA	14	NA	NA
Over 50 years	Male	District A	Hospital J	Not referred	No	No	No	No	Retreatment case	Negative	Not applicable	Microbiological	Pulmonary	Not linked to care	NA	NA	5	NA	NA
30-49 years	Male	District A	Hospital J	Referred	No	No	No	No	New case	Positive	Yes	Clinical	Extrapulmonary	Linked at clinic	Valid present date	Still on treatment	20	260	NA
30-49 years	Male	District A	Hospital J	Referred	No	No	No	No	New case	Negative	Not applicable	Clinical	Extrapulmonary	Not linked to care	NA	NA	0	NA	NA
18-29 years	Female	District A	Hospital J	Referred	No	No	No	No	New case	Positive	Yes	Clinical	Extrapulmonary	Linked at clinic	Valid present date	Still on treatment	3	3	NA
18-29 years	Female	District A	Hospital J	Not referred	No	No	No	No	New case	Negative	Not applicable	Clinical	Extrapulmonary	Linked at clinic	Valid present date	Still on treatment	3	0	NA
Over 50 years	Female	District A	Hospital J	Referred	No	No	No	No	New case	Negative	Not applicable	Microbiological	Pulmonary	Not linked to care	NA	NA	3	NA	NA
30-49 years	Male	District A	Hospital J	Referred	No	No	No	No	New case	Positive	Yes	Clinical	Extrapulmonary	Linked at clinic	Valid present date	Died	21	0	NA
30-49 years	Female	District A	Hospital J	Referred	No	No	No	No	New case	Positive	Yes	Microbiological	Pulmonary	Linked at clinic	Valid present date	Still on treatment	4	0	NA
18-29 years	Male	District A	Hospital J	Referred	No	No	No	No	New case	Negative	Not applicable	Clinical	Extrapulmonary	Linked at clinic	Valid present date	Still on treatment	5	0	NA
Over 50 years	Male	District A	Hospital J	Referred	No	No	No	No	New case	Positive	Yes	Clinical	Extrapulmonary	Not linked to care	NA	NA	129	NA	NA
Over 50 years	Male	District A	Hospital J	Referred	No	No	No	No	New case	Positive	Yes	Clinical	Extrapulmonary	Linked at clinic	Valid present date	Still on treatment	15	7	NA
30-49 years	Female	District A	Hospital J	Referred	No	No	No	No	New case	Positive	Yes	Clinical	Pulmonary	Linked at clinic	Valid present date	Still on treatment	19	83	NA
Over 50 years	Female	District A	Hospital J	Referred	No	No	No	No	New case	Negative	Not applicable	Microbiological	Pulmonary	Not linked to care	NA	NA	32	NA	NA
Over 50 years	Female	District A	Hospital J	Referred	No	No	No	No	New case	Negative	Not applicable	Microbiological	Extrapulmonary	Linked at clinic	Valid present date	Still on treatment	33	5	NA
30-49 years	Female	District A	Hospital J	Referred	No	No	No	No	New case	Positive	Yes	Clinical	Extrapulmonary	Not linked to care	NA	NA	24	NA	NA
Over 50 years	Male	District A	Hospital J	Referred	No	No	No	No	New case	Negative	Not applicable	Clinical	Extrapulmonary	Linked at clinic	Valid present date	Still on treatment	0	1	NA
18-29 years	Female	District A	Hospital J	Referred	No	No	No	No	New case	Negative	Not applicable	Microbiological	Pulmonary	Linked at clinic	Valid present date	Still on treatment	5	1	NA
Over 50 years	Male	District A	Hospital J	Referred	No	No	No	No	New case	Negative	Not applicable	Clinical	Extrapulmonary	Linked at clinic	Valid present date	Still on treatment	12	9	NA
30-49 years	Male	District A	Hospital J	Referred	No	No	No	No	New case	Positive	Yes	Clinical	Extrapulmonary	Linked at clinic	Valid present date	Died	43	3	NA
Over 50 years	Male	District A	Hospital J	Referred	No	No	No	No	New case	Positive	Yes	Clinical	Extrapulmonary	Linked at clinic	Valid present date	Still on treatment	14	0	NA
18-29 years	Female	District A	Hospital J	Referred	No	No	No	No	New case	Negative	Not applicable	Clinical	Extrapulmonary	Linked at clinic	Valid present date	Still on treatment	0	1	NA
